# Supplementary material for: Arabidopsis HEAT SHOCK TRANSCRIPTION FACTORA1b regulates multiple developmental genes under benign and stress conditions
Source: J Exp Bot. 2018 Apr 25;69(11):2847–62. doi: 10.1093/jxb/ery142 (PMC5961379; doi:10.1093/jxb/ery142)
Supplement: Supplementary Dataset S1-S9 [file ery142_suppl_supplementary_dataset_s1-s9.xlsx]

## Sheet: Data S1
Data S1 All genomic sites bound by HSFA1b under NS and HS. Group I-III and lncRNA datasets can be found below. A summary of all cisNAT and linc RNA genes can be found at the bottom of this dataset.
All sites bound by HSFA1b under NS condition with the closest genomic features
space	start	end	width	names	peak	strand	feature	start_position	end_position	insideFeature	distancetoFeature	shortestDistance	fromOverlappingOrNearest
1	1215622	1215723	102	017 AT1G04480	17	+	AT1G04480	1216095	1217467	upstream	-473	372	NearestStart
1	2933740	2933841	102	034 AT1G09090	34	+	AT1G09090	2932739	2936586	inside	1001	1001	NearestStart
1	5390492	5390593	102	050 AT1G15670	50	+	AT1G15670	5389952	5391490	inside	540	540	NearestStart
1	5391635	5391736	102	051 AT1G15680	51	+	AT1G15680	5393407	5394639	upstream	-1772	1671	NearestStart
1	5414758	5414859	102	052 AT1G15740	52	+	AT1G15740	5410908	5414919	inside	3850	60	NearestStart
1	5700056	5700157	102	055 AT1G16680	55	+	AT1G16680	5702753	5705838	upstream	-2697	2596	NearestStart
1	9174367	9174468	102	096 AT1G26558	96	+	AT1G26558	9175611	9177598	upstream	-1244	1143	NearestStart
1	9483012	9483113	102	099 AT1G27300	99	+	AT1G27300	9483157	9484368	upstream	-145	44	NearestStart
1	13221685	13221786	102	129 AT1G35710	129	+	AT1G35710	13220940	13224681	inside	745	745	NearestStart
1	18250452	18250553	102	138 AT1G49330	138	+	AT1G49330	18250043	18251038	inside	409	409	NearestStart
1	19844836	19844937	102	148 AT1G53210	148	+	AT1G53210	19844632	19847836	inside	204	204	NearestStart
1	21732471	21732572	102	163 AT1G58520	163	+	AT1G58520	21729913	21738652	inside	2558	2558	NearestStart
1	25442201	25442302	102	193 AT1G67856	193	+	AT1G67856	25442404	25443019	upstream	-203	102	NearestStart
1	25880595	25880696	102	198 AT1G68840	198	+	AT1G68840	25880323	25882222	inside	272	272	NearestStart
1	25882041	25882142	102	199 AT1G68845	199	+	AT1G68845	25882434	25882918	upstream	-393	292	NearestStart
1	26140021	26140122	102	201 AT1G69530	201	+	AT1G69530	26141836	26143500	upstream	-1815	1714	NearestStart
1	30242289	30242390	102	248 AT1G80440	248	+	AT1G80440	30241607	30243071	inside	682	681	NearestStart
1	63947	64048	102	005 AT1G01130	5	-	AT1G01130	61905	63811	upstream	-136	136	NearestStart
1	1189039	1189140	102	016 AT1G04400	16	-	AT1G04400	1185550	1188517	upstream	-522	522	NearestStart
1	2667670	2667771	102	029 AT1G08450	29	-	AT1G08450	2667798	2671892	downstream	4222	27	NearestStart
1	4525162	4525263	102	040 AT1G13245	40	-	AT1G13245	4525486	4526064	downstream	902	223	NearestStart
1	4535849	4535950	102	041 AT1G13250	41	-	AT1G13250	4528623	4530063	upstream	-5786	5786	NearestStart
1	7041918	7042019	102	072 AT1G20340	72	-	AT1G20340	7042429	7043363	downstream	1445	410	NearestStart
1	7399247	7399348	102	076 AT1G21130	76	-	AT1G21130	7399062	7400605	inside	1358	185	NearestStart
1	7399736	7399837	102	077 AT1G21130	77	-	AT1G21130	7399062	7400605	inside	869	674	NearestStart
1	7400355	7400456	102	078 AT1G21130	78	-	AT1G21130	7399062	7400605	inside	250	149	NearestStart
1	7660752	7660853	102	081 AT1G21830	81	-	AT1G21830	7661118	7662608	downstream	1856	265	NearestStart
1	8899427	8899528	102	091 AT1G25370	91	-	AT1G25370	8897755	8899102	upstream	-325	325	NearestStart
1	9648871	9648972	102	101 AT1G27730	101	-	AT1G27730	9648141	9649073	inside	202	101	NearestStart
1	18321604	18321705	102	140 AT1G49500	140	-	AT1G49500	18321295	18322284	inside	680	309	NearestStart
1	20704872	20704973	102	152 AT1G55440	152	-	AT1G55440	20701499	20703460	upstream	-1412	1412	NearestStart
1	20967850	20967951	102	154 AT1G56060	154	-	AT1G56060	20966528	20967144	upstream	-706	706	NearestStart
1	20968540	20968641	102	155 AT1G56060	155	-	AT1G56060	20966528	20967144	upstream	-1396	1396	NearestStart
1	21744161	21744262	102	164 AT1G58590	164	-	AT1G58590	21742944	21743891	upstream	-270	270	NearestStart
1	21744653	21744754	102	165 AT1G58590	165	-	AT1G58590	21742944	21743891	upstream	-762	762	NearestStart
1	22038281	22038382	102	171 AT1G59880	171	-	AT1G59880	22040612	22040683	downstream	2402	2230	NearestStart
1	22040060	22040161	102	172 AT1G59880	172	-	AT1G59880	22040612	22040683	downstream	623	451	NearestStart
1	25484431	25484532	102	195 AT1G67960	195	-	AT1G67960	25480652	25484262	upstream	-169	169	NearestStart
1	27260117	27260218	102	213 AT1G72416	213	-	AT1G72416	27258829	27260291	inside	174	73	NearestStart
1	27273880	27273981	102	214 AT1G72440	214	-	AT1G72440	27268165	27273596	upstream	-284	284	NearestStart
1	27275137	27275238	102	215 AT1G72450	215	-	AT1G72450	27274065	27276317	inside	1180	1072	NearestStart
1	28606771	28606872	102	232 AT1G76250	232	-	AT1G76250	28606450	28609128	inside	2357	321	NearestStart
1	30129517	30129618	102	246 AT1G80080	246	-	AT1G80080	30128005	30129591	overlapStart	74	27	NearestStart
2	387464	387565	102	256 AT2G01860	256	+	AT2G01860	388055	389918	upstream	-591	490	NearestStart
2	2358979	2359080	102	265 AT2G06045	265	+	AT2G06045	2358727	2359113	inside	252	33	NearestStart
2	2359716	2359817	102	266 AT2G06045	266	+	AT2G06045	2358727	2359113	downstream	989	603	NearestStart
2	7956197	7956298	102	301 AT2G18320	301	+	AT2G18320	7956220	7957531	overlapStart	-23	23	NearestStart
2	9583982	9584083	102	318 AT2G22560	318	+	AT2G22560	9585883	9588838	upstream	-1901	1800	NearestStart
2	9647166	9647267	102	319 AT2G22680	319	+	AT2G22680	9645313	9647613	inside	1853	346	NearestStart
2	11043315	11043416	102	334 AT2G25900	334	+	AT2G25900	11041331	11043209	downstream	1984	106	NearestStart
2	12380832	12380933	102	346 AT2G28840	346	+	AT2G28840	12378337	12380742	downstream	2495	90	NearestStart
2	13860018	13860119	102	360 AT2G32670	360	+	AT2G32670	13857877	13859774	downstream	2141	244	NearestStart
2	17270555	17270656	102	380 AT2G41440	380	+	AT2G41440	17271172	17274370	upstream	-617	516	NearestStart
2	17508723	17508824	102	382 AT2G41940	382	+	AT2G41940	17507509	17508616	downstream	1214	107	NearestStart
2	18367786	18367887	102	390 AT2G44490	390	+	AT2G44490	18364756	18367725	downstream	3030	61	NearestStart
2	19243042	19243143	102	408 AT2G46820	408	+	AT2G46820	19243496	19245141	upstream	-454	353	NearestStart
2	179864	179965	102	253 AT2G01420	253	-	AT2G01420	180105	183328	downstream	3464	140	NearestStart
2	1012810	1012911	102	257 AT2G03340	257	-	AT2G03340	1014350	1017148	downstream	4338	1439	NearestStart
2	1038784	1038885	102	258 AT2G03430	258	-	AT2G03430	1036008	1037632	upstream	-1152	1152	NearestStart
2	2284389	2284490	102	263 AT2G05940	263	-	AT2G05940	2287238	2289307	downstream	4918	2748	NearestStart
2	6499297	6499398	102	287 AT2G15025	287	-	AT2G15025	6501126	6501704	downstream	2407	1728	NearestStart
2	9265054	9265155	102	311 AT2G21660	311	-	AT2G21660	9265249	9266393	downstream	1339	94	NearestStart
2	9265765	9265866	102	312 AT2G21660	312	-	AT2G21660	9265249	9266393	inside	628	516	NearestStart
2	10427562	10427663	102	330 AT2G24545	330	-	AT2G24545	10425818	10427513	upstream	-49	49	NearestStart
2	11149886	11149987	102	336 AT2G26190	336	-	AT2G26190	11147639	11150510	inside	624	523	NearestStart
2	12148690	12148791	102	344 AT2G28400	344	-	AT2G28400	12148304	12149052	inside	362	261	NearestStart
2	16368636	16368737	102	370 AT2G39210	370	-	AT2G39210	16366157	16368275	upstream	-361	361	NearestStart
2	17731578	17731679	102	384 AT2G42590	384	-	AT2G42590	17731855	17733967	downstream	2389	176	NearestStart
2	18862888	18862989	102	395 AT2G45820	395	-	AT2G45820	18862953	18864691	overlapEnd	1803	36	NearestStart
3	3692573	3692674	102	446 AT3G11690	446	+	AT3G11690	3694988	3696478	upstream	-2415	2314	NearestStart
3	5138625	5138726	102	470 AT3G15260	470	+	AT3G15260	5138686	5142644	overlapStart	-61	40	NearestStart
3	5506850	5506951	102	476 AT3G16240	476	+	AT3G16240	5505404	5507050	inside	1446	99	NearestStart
3	16596200	16596301	102	526 AT3G45256	526	+	AT3G45256	16595099	16596232	overlapEnd	1101	32	NearestStart
3	16817874	16817975	102	529 AT3G45780	529	+	AT3G45780	16816866	16824210	inside	1008	1008	NearestStart
3	20346767	20346868	102	584 AT3G54920	584	+	AT3G54920	20345082	20348582	inside	1685	1685	NearestStart
3	22144487	22144588	102	596 AT3G59940	596	+	AT3G59940	22142900	22144439	downstream	1587	48	NearestStart
3	87809	87910	102	412 AT3G01290	412	-	AT3G01290	88054	89422	downstream	1613	144	NearestStart
3	88585	88686	102	413 AT3G01290	413	-	AT3G01290	88054	89422	inside	837	531	NearestStart
3	1971882	1971983	102	422 AT3G06437	422	-	AT3G06437	1970997	1972455	inside	573	472	NearestStart
3	4494230	4494331	102	457 AT3G13710	457	-	AT3G13710	4490628	4493831	upstream	-399	399	NearestStart
3	4494766	4494867	102	458 AT3G13710	458	-	AT3G13710	4490628	4493831	upstream	-935	935	NearestStart
3	4666906	4667007	102	463 AT3G14075	463	-	AT3G14075	4663569	4667079	inside	173	72	NearestStart
3	4771775	4771876	102	466 AT3G14300	466	-	AT3G14300	4766905	4769898	upstream	-1877	1877	NearestStart
3	6555903	6556004	102	482 AT3G19000	482	-	AT3G19000	6553529	6555147	upstream	-756	756	NearestStart
3	6771198	6771299	102	485 AT3G19515	485	-	AT3G19515	6766668	6771169	upstream	-29	29	NearestStart
3	8209725	8209826	102	496 AT3G23080	496	-	AT3G23080	8207287	8209329	upstream	-396	396	NearestStart
3	9595550	9595651	102	505 AT3G26210	505	-	AT3G26210	9593132	9595243	upstream	-307	307	NearestStart
3	9740079	9740180	102	508 AT3G26539	508	-	AT3G26539	9743729	9743842	downstream	3763	3549	NearestStart
3	16862697	16862798	102	530 AT3G45850	530	-	AT3G45850	16855612	16861527	upstream	-1170	1170	NearestStart
3	17203328	17203429	102	536 AT3G46700	536	-	AT3G46700	17200301	17201889	upstream	-1439	1439	NearestStart
3	17352890	17352991	102	537 AT3G47120	537	-	AT3G47120	17351141	17352822	upstream	-68	68	NearestStart
3	17441281	17441382	102	542 AT3G47340	542	-	AT3G47340	17437884	17441243	upstream	-38	38	NearestStart
3	18629884	18629985	102	554 AT3G50250	554	-	AT3G50250	18630032	18630478	downstream	594	47	NearestStart
3	18860819	18860920	102	559 AT3G50750	559	-	AT3G50750	18861839	18863234	downstream	2415	919	NearestStart
3	18862396	18862497	102	560 AT3G50750	560	-	AT3G50750	18861839	18863234	inside	838	557	NearestStart
3	19818895	19818996	102	578 AT3G53460	578	-	AT3G53460	19819185	19821519	downstream	2624	189	NearestStart
3	19820225	19820326	102	579 AT3G53460	579	-	AT3G53460	19819185	19821519	inside	1294	1040	NearestStart
3	21188404	21188505	102	591 AT3G57260	591	-	AT3G57260	21188517	21189859	downstream	1455	12	NearestStart
3	22881620	22881721	102	606 AT3G61820	606	-	AT3G61820	22879804	22881630	overlapStart	10	10	NearestStart
4	5723602	5723703	102	633 AT4G08920	633	+	AT4G08920	5724103	5727253	upstream	-501	400	NearestStart
4	5727343	5727444	102	634 AT4G08930	634	+	AT4G08930	5729192	5730850	upstream	-1849	1748	NearestStart
4	7150039	7150140	102	641 AT4G11890	641	+	AT4G11890	7147865	7149921	downstream	2174	118	NearestStart
4	10943580	10943681	102	668 AT4G20260	668	+	AT4G20260	10940746	10943561	downstream	2834	19	NearestStart
4	16972540	16972641	102	714 AT4G35820	714	+	AT4G35820	16971221	16972429	downstream	1319	111	NearestStart
4	6054545	6054646	102	636 AT4G09580	636	-	AT4G09580	6052352	6054397	upstream	-148	148	NearestStart
4	6699224	6699325	102	637 AT4G10920	637	-	AT4G10920	6696712	6699199	upstream	-25	25	NearestStart
4	8004636	8004737	102	652 AT4G13800	652	-	AT4G13800	8001862	8004139	upstream	-497	497	NearestStart
4	10492028	10492129	102	664 AT4G19185	664	-	AT4G19185	10489042	10491671	upstream	-357	357	NearestStart
4	13727389	13727490	102	690 AT4G27450	690	-	AT4G27450	13727484	13728886	overlapEnd	1497	6	NearestStart
4	14820315	14820416	102	697 AT4G30270	697	-	AT4G30270	14819192	14820592	inside	277	176	NearestStart
4	16804726	16804827	102	712 AT4G35320	712	-	AT4G35320	16805869	16806655	downstream	1929	1042	NearestStart
4	17225859	17225960	102	718 AT4G36500	718	-	AT4G36500	17225912	17226610	overlapEnd	751	48	NearestStart
4	17289986	17290087	102	723 AT4G36670	723	-	AT4G36670	17287499	17289590	upstream	-396	396	NearestStart
4	18385499	18385600	102	731 AT4G39570	731	-	AT4G39570	18384100	18385544	overlapStart	45	45	NearestStart
5	1673816	1673917	102	757 AT5G05600	757	+	AT5G05600	1672120	1674739	inside	1696	822	NearestStart
5	1674398	1674499	102	758 AT5G05600	758	+	AT5G05600	1672120	1674739	inside	2278	240	NearestStart
5	3400229	3400330	102	771 AT5G10750	771	+	AT5G10750	3398951	3400156	downstream	1278	73	NearestStart
5	8378716	8378817	102	835 AT5G24530	835	+	AT5G24530	8378833	8383401	upstream	-117	16	NearestStart
5	15557856	15557957	102	872 AT5G38860	872	+	AT5G38860	15558956	15561126	upstream	-1100	999	NearestStart
5	20209604	20209705	102	897 AT5G49746	897	+	AT5G49746	20209340	20209659	overlapEnd	264	46	NearestStart
5	21385237	21385338	102	900 AT5G52750	900	+	AT5G52750	21384043	21384924	downstream	1194	313	NearestStart
5	24386895	24386996	102	929 AT5G60680	929	+	AT5G60680	24386145	24386976	overlapEnd	750	20	NearestStart
5	112863	112964	102	736 AT5G01270	736	-	AT5G01270	107646	112311	upstream	-552	552	NearestStart
5	1706213	1706314	102	759 AT5G05690	759	-	AT5G05690	1702688	1706787	inside	574	473	NearestStart
5	2859568	2859669	102	765 AT5G08790	765	-	AT5G08790	2858849	2860262	inside	694	593	NearestStart
5	3400946	3401047	102	772 AT5G10760	772	-	AT5G10760	3400342	3402207	inside	1261	604	NearestStart
5	3479736	3479837	102	774 AT5G11000	774	-	AT5G11000	3479029	3480425	inside	689	588	NearestStart
5	4423541	4423642	102	786 AT5G13700	786	-	AT5G13700	4420069	4423033	upstream	-508	508	NearestStart
5	6426147	6426248	102	808 AT5G19150	808	-	AT5G19150	6423305	6428467	inside	2320	2219	NearestStart
5	6689445	6689546	102	814 AT5G19790	814	-	AT5G19790	6689108	6690040	inside	595	337	NearestStart
5	7248903	7249004	102	823 AT5G21940	823	-	AT5G21940	7249268	7250539	downstream	1636	264	NearestStart
5	8383569	8383670	102	836 AT5G24540	836	-	AT5G24540	8384876	8388027	downstream	4458	1206	NearestStart
5	8745962	8746063	102	842 AT5G25240	842	-	AT5G25240	8746605	8747197	downstream	1235	542	NearestStart
5	17004358	17004459	102	879 AT5G42530	879	-	AT5G42530	17004738	17005393	downstream	1035	279	NearestStart
5	25668389	25668490	102	941 AT5G64140	941	-	AT5G64140	25667324	25668292	upstream	-97	97	NearestStart
5	26904230	26904331	102	955 AT5G67420	955	-	AT5G67420	26904289	26906026	overlapEnd	1796	42	NearestStart
1	3051	3152	102	001 AT1G01010	1	+	AT1G01010	3631	5899	upstream	-580	479	NearestStart
1	55672	55773	102	003 AT1G01115	3	+	AT1G01115	56624	56740	upstream	-952	851	NearestStart
1	57140	57241	102	004 AT1G01115	4	+	AT1G01115	56624	56740	downstream	516	400	NearestStart
1	201348	201449	102	009 AT1G01560	9	+	AT1G01560	202136	204335	upstream	-788	687	NearestStart
1	219983	220084	102	010 AT1G01600	10	+	AT1G01600	218994	221286	inside	989	989	NearestStart
1	1312892	1312993	102	018 AT1G04690	18	+	AT1G04690	1313564	1315750	upstream	-672	571	NearestStart
1	2237903	2238004	102	024 AT1G07280	24	+	AT1G07280	2238087	2241217	upstream	-184	83	NearestStart
1	2274876	2274977	102	025 AT1G07400	25	+	AT1G07400	2274943	2275758	overlapStart	-67	34	NearestStart
1	2335746	2335847	102	026 AT1G07580	26	+	AT1G07580	2334822	2334894	downstream	924	852	NearestStart
1	3355439	3355540	102	037 AT1G10230	37	+	AT1G10230	3355571	3356359	upstream	-132	31	NearestStart
1	3664127	3664228	102	039 AT1G10960	39	+	AT1G10960	3664386	3665039	upstream	-259	158	NearestStart
1	5691267	5691368	102	054 AT1G16660	54	+	AT1G16660	5692024	5696458	upstream	-757	656	NearestStart
1	6385277	6385378	102	062 AT1G18560	62	+	AT1G18560	6385449	6388080	upstream	-172	71	NearestStart
1	6464456	6464557	102	065 AT1G18740	65	+	AT1G18740	6463922	6465476	inside	534	534	NearestStart
1	6622316	6622417	102	067 AT1G19180	67	+	AT1G19180	6622094	6623620	inside	222	222	NearestStart
1	6765495	6765596	102	070 AT1G19540	70	+	AT1G19540	6765667	6767341	upstream	-172	71	NearestStart
1	7436909	7437010	102	079 AT1G21245	79	+	AT1G21245	7436842	7437342	inside	67	67	NearestStart
1	7654166	7654267	102	080 AT1G21790	80	+	AT1G21790	7654184	7655883	overlapStart	-18	18	NearestStart
1	8338037	8338138	102	088 AT1G23490	88	+	AT1G23490	8336683	8338672	inside	1354	534	NearestStart
1	8977195	8977296	102	092 AT1G25550	92	+	AT1G25550	8976434	8978093	inside	761	761	NearestStart
1	9492805	9492906	102	100 AT1G27330	100	+	AT1G27330	9492964	9494069	upstream	-159	58	NearestStart
1	11181524	11181625	102	110 AT1G31280	110	+	AT1G31280	11181711	11185344	upstream	-187	86	NearestStart
1	11454728	11454829	102	113 AT1G31910	113	+	AT1G31910	11457126	11461825	upstream	-2398	2297	NearestStart
1	11578614	11578715	102	114 AT1G32172	114	+	AT1G32172	11578506	11580547	inside	108	108	NearestStart
1	11756424	11756525	102	115 AT1G32510	115	+	AT1G32510	11757000	11758118	upstream	-576	475	NearestStart
1	11829633	11829734	102	119 AT1G32700	119	+	AT1G32700	11827433	11829759	inside	2200	25	NearestStart
1	12010666	12010767	102	121 AT1G33120	121	+	AT1G33120	12010901	12012524	upstream	-235	134	NearestStart
1	12023040	12023141	102	122 AT1G33140	122	+	AT1G33140	12023275	12024783	upstream	-235	134	NearestStart
1	12473807	12473908	102	125 AT1G34245	125	+	AT1G34245	12472868	12473754	downstream	939	53	NearestStart
1	17848564	17848665	102	136 AT1G48300	136	+	AT1G48300	17847356	17848564	overlapEnd	1208	0	NearestStart
1	18305363	18305464	102	139 AT1G49450	139	+	AT1G49450	18305541	18307557	upstream	-178	77	NearestStart
1	18406953	18407054	102	141 AT1G49740	141	+	AT1G49740	18407518	18410022	upstream	-565	464	NearestStart
1	18951028	18951129	102	143 AT1G51160	143	+	AT1G51160	18949591	18951783	inside	1437	654	NearestStart
1	21207218	21207319	102	159 AT1G56600	159	+	AT1G56600	21207537	21209596	upstream	-319	218	NearestStart
1	21755830	21755931	102	167 AT1G58561	167	+	AT1G58561	21748675	21753246	downstream	7155	2584	NearestStart
1	23230950	23231051	102	176 AT1G62740	176	+	AT1G62740	23230956	23233543	overlapStart	-6	6	NearestStart
1	23516694	23516795	102	179 AT1G63420	179	+	AT1G63420	23515874	23518910	inside	820	820	NearestStart
1	24350872	24350973	102	184 AT1G65486	184	+	AT1G65486	24349523	24350306	downstream	1349	566	NearestStart
1	24357685	24357786	102	185 AT1G65500	185	+	AT1G65500	24357867	24358616	upstream	-182	81	NearestStart
1	24634437	24634538	102	186 AT1G66160	186	+	AT1G66160	24637196	24638608	upstream	-2759	2658	NearestStart
1	25473386	25473487	102	194 AT1G67920	194	+	AT1G67920	25473544	25474140	upstream	-158	57	NearestStart
1	26654647	26654748	102	207 AT1G70700	207	+	AT1G70700	26654768	26657064	upstream	-121	20	NearestStart
1	26655746	26655847	102	208 AT1G70700	208	+	AT1G70700	26654768	26657064	inside	978	978	NearestStart
1	27159644	27159745	102	211 AT1G72175	211	+	AT1G72175	27157875	27159558	downstream	1769	86	NearestStart
1	27860397	27860498	102	224 AT1G74088	224	+	AT1G74088	27861116	27862753	upstream	-719	618	NearestStart
1	29354126	29354227	102	235 AT1G78070	235	+	AT1G78070	29355022	29358993	upstream	-896	795	NearestStart
1	29354867	29354968	102	236 AT1G78070	236	+	AT1G78070	29355022	29358993	upstream	-155	54	NearestStart
1	29361145	29361246	102	237 AT1G78080	237	+	AT1G78080	29364249	29366073	upstream	-3104	3003	NearestStart
1	29362956	29363057	102	238 AT1G78080	238	+	AT1G78080	29364249	29366073	upstream	-1293	1192	NearestStart
1	29365008	29365109	102	239 AT1G78080	239	+	AT1G78080	29364249	29366073	inside	759	759	NearestStart
1	29365674	29365775	102	240 AT1G78080	240	+	AT1G78080	29364249	29366073	inside	1425	298	NearestStart
1	29804461	29804562	102	243 AT1G79240	243	+	AT1G79240	29804123	29804195	downstream	338	266	NearestStart
1	29805377	29805478	102	244 AT1G79240	244	+	AT1G79240	29804123	29804195	downstream	1254	1182	NearestStart
1	30224191	30224292	102	247 AT1G80400	247	+	AT1G80400	30225176	30227575	upstream	-985	884	NearestStart
1	171447	171548	102	007 AT1G01470	7	-	AT1G01470	172146	172948	downstream	1501	598	NearestStart
1	239499	239600	102	011 AT1G01650	11	-	AT1G01650	232841	237817	upstream	-1682	1682	NearestStart
1	660127	660228	102	012 AT1G02920	12	-	AT1G02920	658657	659771	upstream	-356	356	NearestStart
1	981894	981995	102	014 AT1G03860	14	-	AT1G03860	979308	981885	upstream	-9	9	NearestStart
1	1028534	1028635	102	015 AT1G04000	15	-	AT1G04000	1028106	1029119	inside	585	428	NearestStart
1	1430835	1430936	102	019 AT1G05010	19	-	AT1G05010	1431190	1432858	downstream	2023	254	NearestStart
1	1569706	1569807	102	020 AT1G05370	20	-	AT1G05370	1569192	1572280	inside	2574	514	NearestStart
1	2188190	2188291	102	023 AT1G07128	23	-	AT1G07128	2187621	2188417	inside	227	126	NearestStart
1	2374955	2375056	102	027 AT1G07670	27	-	AT1G07670	2370052	2374545	upstream	-410	410	NearestStart
1	2437040	2437141	102	028 AT1G07885	28	-	AT1G07885	2436467	2436959	upstream	-81	81	NearestStart
1	2945872	2945973	102	035 AT1G09140	35	-	AT1G09140	2942564	2945961	overlapStart	89	12	NearestStart
1	2976796	2976897	102	036 AT1G09210	36	-	AT1G09210	2972842	2976750	upstream	-46	46	NearestStart
1	3442774	3442875	102	038 AT1G10470	38	-	AT1G10470	3442327	3443957	inside	1183	447	NearestStart
1	4855280	4855381	102	045 AT1G14200	45	-	AT1G14200	4854384	4855200	upstream	-80	80	NearestStart
1	4973797	4973898	102	046 AT1G14530	46	-	AT1G14530	4970858	4973726	upstream	-71	71	NearestStart
1	5089535	5089636	102	047 AT1G14770	47	-	AT1G14770	5086626	5088846	upstream	-689	689	NearestStart
1	5166694	5166795	102	049 AT1G14980	49	-	AT1G14980	5165628	5166745	overlapStart	51	50	NearestStart
1	5497728	5497829	102	053 AT1G16010	53	-	AT1G16010	5495373	5497723	upstream	-5	5	NearestStart
1	6193930	6194031	102	057 AT1G17990	57	-	AT1G17990	6192071	6194093	inside	163	62	NearestStart
1	6308083	6308184	102	061 AT1G18330	61	-	AT1G18330	6305966	6308013	upstream	-70	70	NearestStart
1	6556728	6556829	102	066 AT1G18980	66	-	AT1G18980	6557254	6558045	downstream	1317	425	NearestStart
1	6683583	6683684	102	068 AT1G19330	68	-	AT1G19330	6680563	6683533	upstream	-50	50	NearestStart
1	6704607	6704708	102	069 AT1G19390	69	-	AT1G19390	6700772	6703368	upstream	-1239	1239	NearestStart
1	6799811	6799912	102	071 AT1G19650	71	-	AT1G19650	6796202	6799764	upstream	-47	47	NearestStart
1	7692462	7692563	102	082 AT1G21900	82	-	AT1G21900	7690802	7692438	upstream	-24	24	NearestStart
1	7704490	7704591	102	083 AT1G21920	83	-	AT1G21920	7704255	7706140	inside	1650	235	NearestStart
1	7884300	7884401	102	085 AT1G22320	85	-	AT1G22320	7884417	7884454	downstream	154	16	NearestStart
1	8059572	8059673	102	086 AT1G22767	86	-	AT1G22767	8061042	8061176	downstream	1604	1369	NearestStart
1	8536706	8536807	102	089 AT1G24140	89	-	AT1G24140	8536045	8537387	inside	681	580	NearestStart
1	9092540	9092641	102	095 AT1G26270	95	-	AT1G26270	9089524	9092457	upstream	-83	83	NearestStart
1	9286241	9286342	102	097 AT1G26800	97	-	AT1G26800	9285099	9286324	overlapStart	83	18	NearestStart
1	9407899	9408000	102	098 AT1G27090	98	-	AT1G27090	9403900	9406256	upstream	-1643	1643	NearestStart
1	9847868	9847969	102	102 AT1G28190	102	-	AT1G28190	9846884	9847923	overlapStart	55	46	NearestStart
1	10548174	10548275	102	108 AT1G30070	108	-	AT1G30070	10546591	10548151	upstream	-23	23	NearestStart
1	11301530	11301631	102	112 AT1G31550	112	-	AT1G31550	11295525	11297379	upstream	-4151	4151	NearestStart
1	11799784	11799885	102	116 AT1G32640	116	-	AT1G32640	11798810	11800988	inside	1204	974	NearestStart
1	11800836	11800937	102	117 AT1G32640	117	-	AT1G32640	11798810	11800988	inside	152	51	NearestStart
1	12896992	12897093	102	126 AT1G35210	126	-	AT1G35210	12896652	12897402	inside	410	309	NearestStart
1	13030249	13030350	102	127 AT1G35430	127	-	AT1G35430	13030553	13031152	downstream	903	203	NearestStart
1	13125344	13125445	102	128 AT1G35580	128	-	AT1G35580	13122204	13125264	upstream	-80	80	NearestStart
1	13454864	13454965	102	131 AT1G36060	131	-	AT1G36060	13454496	13456331	inside	1467	368	NearestStart
1	18973738	18973839	102	144 AT1G51175	144	-	AT1G51175	18965955	18971576	upstream	-2162	2162	NearestStart
1	19600564	19600665	102	147 AT1G52610	147	-	AT1G52610	19596595	19599402	upstream	-1162	1162	NearestStart
1	20180288	20180389	102	150 AT1G54050	150	-	AT1G54050	20179422	20180281	upstream	-7	7	NearestStart
1	21092744	21092845	102	158 AT1G56340	158	-	AT1G56340	21089844	21092660	upstream	-84	84	NearestStart
1	23021957	23022058	102	175 AT1G62301	175	-	AT1G62301	23020515	23020685	upstream	-1272	1272	NearestStart
1	23510372	23510473	102	178 AT1G63410	178	-	AT1G63410	23510075	23511997	inside	1625	297	NearestStart
1	23633218	23633319	102	180 AT1G63710	180	-	AT1G63710	23632178	23633942	inside	724	623	NearestStart
1	23941834	23941935	102	183 AT1G64450	183	-	AT1G64450	23941598	23942846	inside	1012	236	NearestStart
1	25238146	25238247	102	192 AT1G67360	192	-	AT1G67360	25236811	25238216	overlapStart	70	31	NearestStart
1	25677305	25677406	102	196 AT1G68470	196	-	AT1G68470	25676395	25678288	inside	983	882	NearestStart
1	26113241	26113342	102	200 AT1G69460	200	-	AT1G69460	26111809	26113243	overlapStart	2	2	NearestStart
1	26299522	26299623	102	203 AT1G69850	203	-	AT1G69850	26296676	26300472	inside	950	849	NearestStart
1	26587552	26587653	102	206 AT1G70520	206	-	AT1G70520	26584729	26587419	upstream	-133	133	NearestStart
1	27040409	27040510	102	209 AT1G71870	209	-	AT1G71870	27032456	27034895	upstream	-5514	5514	NearestStart
1	27214706	27214807	102	212 AT1G72280	212	-	AT1G72280	27211845	27214665	upstream	-41	41	NearestStart
1	27645367	27645468	102	220 AT1G73530	220	-	AT1G73530	27643633	27645394	overlapStart	27	27	NearestStart
1	27645816	27645917	102	221 AT1G73530	221	-	AT1G73530	27643633	27645394	upstream	-422	422	NearestStart
1	27940207	27940308	102	225 AT1G74310	225	-	AT1G74310	27936508	27940190	upstream	-17	17	NearestStart
1	28189759	28189860	102	227 AT1G75090	227	-	AT1G75090	28187447	28189725	upstream	-34	34	NearestStart
1	28520064	28520165	102	229 AT1G75970	229	-	AT1G75970	28519985	28520056	upstream	-8	8	NearestStart
1	28586586	28586687	102	231 AT1G76170	231	-	AT1G76170	28584039	28586225	upstream	-361	361	NearestStart
1	29035578	29035679	102	234 AT1G77280	234	-	AT1G77280	29031468	29035882	inside	304	203	NearestStart
1	29573300	29573401	102	241 AT1G78610	241	-	AT1G78610	29569030	29572126	upstream	-1174	1174	NearestStart
1	29808403	29808504	102	245 AT1G79245	245	-	AT1G79245	29804735	29809514	inside	1111	1010	NearestStart
1	30267259	30267360	102	249 AT1G80490	249	-	AT1G80490	30260903	30267038	upstream	-221	221	NearestStart
2	1184514	1184615	102	260 AT2G03890	260	+	AT2G03890	1185522	1188545	upstream	-1008	907	NearestStart
2	2563864	2563965	102	267 AT2G06460	267	+	AT2G06460	2563267	2564309	inside	597	344	NearestStart
2	6018443	6018544	102	286 AT2G14210	286	+	AT2G14210	6018558	6023863	upstream	-115	14	NearestStart
2	7458938	7459039	102	296 AT2G17120	296	+	AT2G17120	7459047	7460819	upstream	-109	8	NearestStart
2	7755630	7755731	102	297 AT2G17830	297	+	AT2G17830	7754210	7755604	downstream	1420	26	NearestStart
2	7864222	7864323	102	298 AT2G18090	298	+	AT2G18090	7864314	7867766	overlapStart	-92	9	NearestStart
2	8098409	8098510	102	305 AT2G18690	305	+	AT2G18690	8097420	8098827	inside	989	317	NearestStart
2	9406038	9406139	102	313 AT2G22125	313	+	AT2G22125	9406263	9414518	upstream	-225	124	NearestStart
2	9517531	9517632	102	314 AT2G22426	314	+	AT2G22426	9517017	9517229	downstream	514	302	NearestStart
2	9696401	9696502	102	321 AT2G22790	321	+	AT2G22790	9695932	9696909	inside	469	407	NearestStart
2	9842505	9842606	102	322 AT2G23120	322	+	AT2G23120	9842043	9842634	inside	462	28	NearestStart
2	10135505	10135606	102	328 AT2G23808	328	+	AT2G23808	10135175	10135465	downstream	330	40	NearestStart
2	10135894	10135995	102	329 AT2G23808	329	+	AT2G23808	10135175	10135465	downstream	719	429	NearestStart
2	10582692	10582793	102	331 AT2G24840	331	+	AT2G24840	10581082	10582015	downstream	1610	677	NearestStart
2	11135519	11135620	102	335 AT2G26150	335	+	AT2G26150	11135682	11137396	upstream	-163	62	NearestStart
2	11274119	11274220	102	337 AT2G26510	337	+	AT2G26510	11273911	11277630	inside	208	208	NearestStart
2	11860397	11860498	102	343 AT2G27830	343	+	AT2G27830	11860218	11861475	inside	179	179	NearestStart
2	12680215	12680316	102	349 AT2G29660	349	+	AT2G29660	12678890	12680667	inside	1325	351	NearestStart
2	12681706	12681807	102	350 AT2G29660	350	+	AT2G29660	12678890	12680667	downstream	2816	1039	NearestStart
2	13660847	13660948	102	359 AT2G32160	359	+	AT2G32160	13662213	13666269	upstream	-1366	1265	NearestStart
2	14253267	14253368	102	361 AT2G33700	361	+	AT2G33700	14253424	14255993	upstream	-157	56	NearestStart
2	15192961	15193062	102	363 AT2G36220	363	+	AT2G36220	15192480	15193698	inside	481	481	NearestStart
2	15445290	15445391	102	364 AT2G36830	364	+	AT2G36830	15445425	15446574	upstream	-135	34	NearestStart
2	15969737	15969838	102	367 AT2G38120	367	+	AT2G38120	15972993	15977180	upstream	-3256	3155	NearestStart
2	17639630	17639731	102	383 AT2G42350	383	+	AT2G42350	17639152	17639998	inside	478	267	NearestStart
2	18477921	18478022	102	392 AT2G44810	392	+	AT2G44810	18479053	18480197	upstream	-1132	1031	NearestStart
2	18537800	18537901	102	393 AT2G44940	393	+	AT2G44940	18537257	18538418	inside	543	517	NearestStart
2	18627150	18627251	102	394 AT2G45180	394	+	AT2G45180	18626320	18626997	downstream	830	153	NearestStart
2	18964450	18964551	102	397 AT2G46170	397	+	AT2G46170	18965313	18967213	upstream	-863	762	NearestStart
2	19204874	19204975	102	406 AT2G46735	406	+	AT2G46735	19204185	19205112	inside	689	137	NearestStart
2	19231957	19232058	102	407 AT2G46787	407	+	AT2G46787	19232377	19232523	upstream	-420	319	NearestStart
2	97778	97879	102	252 AT2G01140	252	-	AT2G01140	94811	96655	upstream	-1123	1123	NearestStart
2	2329673	2329774	102	264 AT2G06000	264	-	AT2G06000	2327386	2329691	overlapStart	18	18	NearestStart
2	2587560	2587661	102	268 AT2G06520	268	-	AT2G06520	2587729	2588358	downstream	798	68	NearestStart
2	2587988	2588089	102	269 AT2G06520	269	-	AT2G06520	2587729	2588358	inside	370	259	NearestStart
2	5960255	5960356	102	285 AT2G14120	285	-	AT2G14120	5953940	5960123	upstream	-132	132	NearestStart
2	6708890	6708991	102	292 AT2G15390	292	-	AT2G15390	6709260	6711156	downstream	2266	269	NearestStart
2	6946507	6946608	102	294 AT2G15950	294	-	AT2G15950	6946843	6946879	downstream	372	235	NearestStart
2	7995890	7995991	102	302 AT2G18440	302	-	AT2G18440	7994941	7997239	inside	1349	949	NearestStart
2	7996762	7996863	102	303 AT2G18440	303	-	AT2G18440	7994941	7997239	inside	477	376	NearestStart
2	8641681	8641782	102	306 AT2G20010	306	-	AT2G20010	8637747	8641556	upstream	-125	125	NearestStart
2	8849977	8850078	102	307 AT2G20560	307	-	AT2G20560	8848130	8850010	overlapStart	33	33	NearestStart
2	9002623	9002724	102	309 AT2G20940	309	-	AT2G20940	9002032	9002701	overlapStart	78	23	NearestStart
2	9055493	9055594	102	310 AT2G21130	310	-	AT2G21130	9055398	9056232	inside	739	95	NearestStart
2	9526624	9526725	102	315 AT2G22430	315	-	AT2G22430	9526095	9527830	inside	1206	529	NearestStart
2	9528000	9528101	102	316 AT2G22430	316	-	AT2G22430	9526095	9527830	upstream	-170	170	NearestStart
2	9905927	9906028	102	323 AT2G23290	323	-	AT2G23290	9904787	9905920	upstream	-7	7	NearestStart
2	9977494	9977595	102	325 AT2G23430	325	-	AT2G23430	9976746	9978021	inside	527	426	NearestStart
2	9978116	9978217	102	326 AT2G23430	326	-	AT2G23430	9976746	9978021	upstream	-95	95	NearestStart
2	11284936	11285037	102	338 AT2G26530	338	-	AT2G26530	11282775	11284229	upstream	-707	707	NearestStart
2	11777490	11777591	102	342 AT2G27580	342	-	AT2G27580	11776411	11777529	overlapStart	39	39	NearestStart
2	12232842	12232943	102	345 AT2G28550	345	-	AT2G28550	12225842	12228543	upstream	-4299	4299	NearestStart
2	12615471	12615572	102	347 AT2G29400	347	-	AT2G29400	12613081	12615399	upstream	-72	72	NearestStart
2	12625537	12625638	102	348 AT2G29450	348	-	AT2G29450	12624586	12625637	overlapStart	100	1	NearestStart
2	12683307	12683408	102	351 AT2G29670	351	-	AT2G29670	12681958	12685087	inside	1780	1349	NearestStart
2	12905344	12905445	102	353 AT2G30250	353	-	AT2G30250	12903236	12905198	upstream	-146	146	NearestStart
2	12939531	12939632	102	354 AT2G30360	354	-	AT2G30360	12936979	12938834	upstream	-697	697	NearestStart
2	16701142	16701243	102	371 AT2G40000	371	-	AT2G40000	16700510	16702028	inside	886	632	NearestStart
2	17261884	17261985	102	378 AT2G41410	378	-	AT2G41410	17261728	17262884	inside	1000	156	NearestStart
2	17480943	17481044	102	381 AT2G41890	381	-	AT2G41890	17478058	17480352	upstream	-591	591	NearestStart
2	17940530	17940631	102	386 AT2G43140	386	-	AT2G43140	17931525	17935686	upstream	-4844	4844	NearestStart
2	18045859	18045960	102	387 AT2G43460	387	-	AT2G43460	18046004	18047401	downstream	1542	44	NearestStart
2	18137566	18137667	102	388 AT2G43780	388	-	AT2G43780	18136182	18137652	overlapStart	86	15	NearestStart
2	18913583	18913684	102	396 AT2G45970	396	-	AT2G45970	18912260	18914739	inside	1156	1055	NearestStart
2	19019251	19019352	102	399 AT2G46330	399	-	AT2G46330	19018508	19019255	overlapStart	4	4	NearestStart
2	19043074	19043175	102	400 AT2G46390	400	-	AT2G46390	19042301	19043060	upstream	-14	14	NearestStart
2	19048000	19048101	102	402 AT2G46410	402	-	AT2G46410	19049172	19050341	downstream	2341	1071	NearestStart
2	19368964	19369065	102	409 AT2G47180	409	-	AT2G47180	19368798	19370441	inside	1477	166	NearestStart
2	19406726	19406827	102	410 AT2G47260	410	-	AT2G47260	19404820	19407084	inside	358	257	NearestStart
2	19559891	19559992	102	411 AT2G47740	411	-	AT2G47740	19559855	19559925	overlapStart	34	34	NearestStart
3	1728046	1728147	102	420 AT3G05800	420	+	AT3G05800	1727306	1728296	inside	740	149	NearestStart
3	2718636	2718737	102	430 AT3G08940	430	+	AT3G08940	2717675	2718883	inside	961	146	NearestStart
3	2871001	2871102	102	432 AT3G09350	432	+	AT3G09350	2871045	2873312	overlapStart	-44	44	NearestStart
3	2971652	2971753	102	434 AT3G09690	434	+	AT3G09690	2971873	2974843	upstream	-221	120	NearestStart
3	3019100	3019201	102	435 AT3G09840	435	+	AT3G09840	3019340	3023052	upstream	-240	139	NearestStart
3	3068814	3068915	102	436 AT3G09980	436	+	AT3G09980	3069231	3071429	upstream	-417	316	NearestStart
3	3090546	3090647	102	437 AT3G10015	437	+	AT3G10015	3090544	3090626	overlapEnd	2	2	NearestStart
3	3379329	3379430	102	439 AT3G10800	439	+	AT3G10800	3379254	3381621	inside	75	75	NearestStart
3	3698678	3698779	102	447 AT3G11700	447	+	AT3G11700	3698839	3701493	upstream	-161	60	NearestStart
3	3839001	3839102	102	449 AT3G12050	449	+	AT3G12050	3839102	3841466	overlapStart	-101	0	NearestStart
3	4389083	4389184	102	456 AT3G13470	456	+	AT3G13470	4389256	4392801	upstream	-173	72	NearestStart
3	5121881	5121982	102	468 AT3G15210	468	+	AT3G15210	5121422	5122562	inside	459	459	NearestStart
3	5122533	5122634	102	469 AT3G15210	469	+	AT3G15210	5121422	5122562	overlapEnd	1111	29	NearestStart
3	5380849	5380950	102	474 AT3G15909	474	+	AT3G15909	5381603	5381740	upstream	-754	653	NearestStart
3	6088985	6089086	102	479 AT3G17790	479	+	AT3G17790	6089605	6091231	upstream	-620	519	NearestStart
3	6151994	6152095	102	480 AT3G17980	480	+	AT3G17980	6152121	6153434	upstream	-127	26	NearestStart
3	7912226	7912327	102	493 AT3G22380	493	+	AT3G22380	7912905	7919510	upstream	-679	578	NearestStart
3	7946138	7946239	102	494 AT3G22420	494	+	AT3G22420	7946526	7949096	upstream	-388	287	NearestStart
3	8307916	8308017	102	499 AT3G23250	499	+	AT3G23250	8309209	8310826	upstream	-1293	1192	NearestStart
3	8685373	8685474	102	500 AT3G24050	500	+	AT3G24050	8685873	8687677	upstream	-500	399	NearestStart
3	8686372	8686473	102	501 AT3G24050	501	+	AT3G24050	8685873	8687677	inside	499	499	NearestStart
3	8919102	8919203	102	502 AT3G24500	502	+	AT3G24500	8918679	8919683	inside	423	423	NearestStart
3	9828839	9828940	102	509 AT3G26740	509	+	AT3G26740	9827801	9828680	downstream	1038	159	NearestStart
3	10506339	10506440	102	510 AT3G28180	510	+	AT3G28180	10505829	10509239	inside	510	510	NearestStart
3	10507279	10507380	102	511 AT3G28180	511	+	AT3G28180	10505829	10509239	inside	1450	1450	NearestStart
3	10508880	10508981	102	512 AT3G28180	512	+	AT3G28180	10505829	10509239	inside	3051	258	NearestStart
3	10520292	10520393	102	513 AT3G28210	513	+	AT3G28210	10520509	10521532	upstream	-217	116	NearestStart
3	10693768	10693869	102	514 AT3G28540	514	+	AT3G28540	10694444	10696123	upstream	-676	575	NearestStart
3	15436865	15436966	102	519 AT3G43540	519	+	AT3G43540	15430689	15433187	downstream	6176	3678	NearestStart
3	16201407	16201508	102	522 AT3G44630	522	+	AT3G44630	16195955	16201225	downstream	5452	182	NearestStart
3	16273819	16273920	102	524 AT3G44720	524	+	AT3G44720	16271652	16273344	downstream	2167	475	NearestStart
3	16787678	16787779	102	528 AT3G45730	528	+	AT3G45730	16789980	16790582	upstream	-2302	2201	NearestStart
3	17418866	17418967	102	541 AT3G47290	541	+	AT3G47290	17420510	17423588	upstream	-1644	1543	NearestStart
3	18024998	18025099	102	547 AT3G48650	547	+	AT3G48650	18024663	18026149	inside	335	335	NearestStart
3	18026465	18026566	102	548 AT3G48650	548	+	AT3G48650	18024663	18026149	downstream	1802	316	NearestStart
3	18096812	18096913	102	549 AT3G48810	549	+	AT3G48810	18097048	18099721	upstream	-236	135	NearestStart
3	18634104	18634205	102	555 AT3G50260	555	+	AT3G50260	18634576	18635398	upstream	-472	371	NearestStart
3	18734478	18734579	102	557 AT3G50480	557	+	AT3G50480	18733068	18734388	downstream	1410	90	NearestStart
3	19115121	19115222	102	564 AT3G51540	564	+	AT3G51540	19115342	19117210	upstream	-221	120	NearestStart
3	19264874	19264975	102	569 AT3G51910	569	+	AT3G51910	19265294	19266619	upstream	-420	319	NearestStart
3	19265653	19265754	102	570 AT3G51910	570	+	AT3G51910	19265294	19266619	inside	359	359	NearestStart
3	19570096	19570197	102	576 AT3G52800	576	+	AT3G52800	19569311	19570682	inside	785	485	NearestStart
3	19940461	19940562	102	580 AT3G53830	580	+	AT3G53830	19940814	19943799	upstream	-353	252	NearestStart
3	20775820	20775921	102	585 AT3G55980	585	+	AT3G55980	20776295	20778842	upstream	-475	374	NearestStart
3	20777022	20777123	102	586 AT3G55980	586	+	AT3G55980	20776295	20778842	inside	727	727	NearestStart
3	20778175	20778276	102	587 AT3G55980	587	+	AT3G55980	20776295	20778842	inside	1880	566	NearestStart
3	21262828	21262929	102	592 AT3G57450	592	+	AT3G57450	21261934	21262622	downstream	894	206	NearestStart
3	21395393	21395494	102	594 AT3G57760	594	+	AT3G57760	21395593	21397244	upstream	-200	99	NearestStart
3	22513607	22513708	102	599 AT3G60930	599	+	AT3G60930	22514027	22516871	upstream	-420	319	NearestStart
3	22515661	22515762	102	600 AT3G60930	600	+	AT3G60930	22514027	22516871	inside	1634	1109	NearestStart
3	536654	536755	102	414 AT3G02540	414	-	AT3G02540	532808	536342	upstream	-312	312	NearestStart
3	2229163	2229264	102	425 AT3G07040	425	-	AT3G07040	2225952	2229024	upstream	-139	139	NearestStart
3	2244961	2245062	102	426 AT3G07090	426	-	AT3G07090	2242998	2244820	upstream	-141	141	NearestStart
3	2264664	2264765	102	427 AT3G07150	427	-	AT3G07150	2263806	2264576	upstream	-88	88	NearestStart
3	2737129	2737230	102	431 AT3G08960	431	-	AT3G08960	2729819	2736884	upstream	-245	245	NearestStart
3	2905896	2905997	102	433 AT3G09440	433	-	AT3G09440	2903198	2905729	upstream	-167	167	NearestStart
3	3419831	3419932	102	440 AT3G10930	440	-	AT3G10930	3420130	3420832	downstream	1001	198	NearestStart
3	3537764	3537865	102	444 AT3G11290	444	-	AT3G11290	3535610	3537843	overlapStart	79	22	NearestStart
3	3993896	3993997	102	450 AT3G12580	450	-	AT3G12580	3991261	3993792	upstream	-104	104	NearestStart
3	4310824	4310925	102	453 AT3G13310	453	-	AT3G13310	4310608	4311441	inside	617	216	NearestStart
3	4311920	4312021	102	454 AT3G13310	454	-	AT3G13310	4310608	4311441	upstream	-479	479	NearestStart
3	4330291	4330392	102	455 AT3G13330	455	-	AT3G13330	4319647	4330061	upstream	-230	230	NearestStart
3	4715128	4715229	102	464 AT3G14200	464	-	AT3G14200	4712574	4714653	upstream	-475	475	NearestStart
3	4831362	4831463	102	467 AT3G14440	467	-	AT3G14440	4831288	4833599	inside	2237	74	NearestStart
3	5227966	5228067	102	472 AT3G15480	472	-	AT3G15480	5226248	5227789	upstream	-177	177	NearestStart
3	5445132	5445233	102	475 AT3G16050	475	-	AT3G16050	5443950	5445329	inside	197	96	NearestStart
3	6762766	6762867	102	484 AT3G19508	484	-	AT3G19508	6762127	6762720	upstream	-46	46	NearestStart
3	7093650	7093751	102	489 AT3G20340	489	-	AT3G20340	7092900	7093501	upstream	-149	149	NearestStart
3	7094307	7094408	102	490 AT3G20340	490	-	AT3G20340	7092900	7093501	upstream	-806	806	NearestStart
3	7224098	7224199	102	491 AT3G20650	491	-	AT3G20650	7220799	7224090	upstream	-8	8	NearestStart
3	8230518	8230619	102	497 AT3G23120	497	-	AT3G23120	8227222	8229576	upstream	-942	942	NearestStart
3	8231257	8231358	102	498 AT3G23120	498	-	AT3G23120	8227222	8229576	upstream	-1681	1681	NearestStart
3	9711492	9711593	102	506 AT3G26510	506	-	AT3G26510	9710337	9712660	inside	1168	1067	NearestStart
3	9712519	9712620	102	507 AT3G26510	507	-	AT3G26510	9710337	9712660	inside	141	40	NearestStart
3	10740954	10741055	102	515 AT3G28660	515	-	AT3G28660	10738715	10740930	upstream	-24	24	NearestStart
3	11482080	11482181	102	517 AT3G29639	517	-	AT3G29639	11478732	11479749	upstream	-2331	2331	NearestStart
3	15871158	15871259	102	520 AT3G44110	520	-	AT3G44110	15868794	15871256	overlapStart	98	3	NearestStart
3	15952461	15952562	102	521 AT3G44260	521	-	AT3G44260	15952045	15953084	inside	623	416	NearestStart
3	17018891	17018992	102	532 AT3G46310	532	-	AT3G46310	17017451	17017825	upstream	-1066	1066	NearestStart
3	17178471	17178572	102	533 AT3G46620	533	-	AT3G46620	17178697	17180067	downstream	1596	125	NearestStart
3	17179060	17179161	102	534 AT3G46620	534	-	AT3G46620	17178697	17180067	inside	1007	363	NearestStart
3	17179896	17179997	102	535 AT3G46620	535	-	AT3G46620	17178697	17180067	inside	171	70	NearestStart
3	17367635	17367736	102	538 AT3G47170	538	-	AT3G47170	17368672	17370494	downstream	2859	936	NearestStart
3	17523020	17523121	102	543 AT3G47543	543	-	AT3G47543	17522656	17522829	upstream	-191	191	NearestStart
3	17974650	17974751	102	545 AT3G48515	545	-	AT3G48515	17974591	17974626	upstream	-24	24	NearestStart
3	18476945	18477046	102	553 AT3G49810	553	-	AT3G49810	18474537	18476834	upstream	-111	111	NearestStart
3	18700570	18700671	102	556 AT3G50380	556	-	AT3G50380	18686443	18700533	upstream	-37	37	NearestStart
3	19163674	19163775	102	565 AT3G51660	565	-	AT3G51660	19164063	19165247	downstream	1573	288	NearestStart
3	19230691	19230792	102	566 AT3G51840	566	-	AT3G51840	19225360	19229163	upstream	-1528	1528	NearestStart
3	19250910	19251011	102	567 AT3G51890	567	-	AT3G51890	19249480	19250974	overlapStart	64	37	NearestStart
3	20048815	20048916	102	581 AT3G54140	581	-	AT3G54140	20045663	20048572	upstream	-243	243	NearestStart
3	20121525	20121626	102	582 AT3G54340	582	-	AT3G54340	20119173	20121170	upstream	-355	355	NearestStart
3	20141739	20141840	102	583 AT3G54400	583	-	AT3G54400	20140058	20142642	inside	903	802	NearestStart
3	21387509	21387610	102	593 AT3G57710	593	-	AT3G57710	21384676	21387399	upstream	-110	110	NearestStart
3	21827729	21827830	102	595 AT3G59050	595	-	AT3G59050	21824696	21827509	upstream	-220	220	NearestStart
3	22375947	22376048	102	598 AT3G60540	598	-	AT3G60540	22374963	22375865	upstream	-82	82	NearestStart
3	22517747	22517848	102	601 AT3G60935	601	-	AT3G60935	22517150	22520275	inside	2528	597	NearestStart
3	22650812	22650913	102	602 AT3G61190	602	-	AT3G61190	22650159	22651488	inside	676	575	NearestStart
3	22886529	22886630	102	607 AT3G61826	607	-	AT3G61826	22886631	22886723	downstream	194	1	NearestStart
3	23040614	23040715	102	608 AT3G62260	608	-	AT3G62260	23038290	23040584	upstream	-30	30	NearestStart
3	23153509	23153610	102	610 AT3G62600	610	-	AT3G62600	23150790	23153510	overlapStart	1	1	NearestStart
3	23345188	23345289	102	611 AT3G63190	611	-	AT3G63190	23342582	23344773	upstream	-415	415	NearestStart
4	161757	161858	102	612 AT4G00360	612	+	AT4G00360	160768	163023	inside	989	989	NearestStart
4	744115	744216	102	615 AT4G01720	615	+	AT4G01720	744921	748554	upstream	-806	705	NearestStart
4	1931709	1931810	102	620 AT4G04020	620	+	AT4G04020	1932144	1933950	upstream	-435	334	NearestStart
4	2506161	2506262	102	623 AT4G04925	623	+	AT4G04925	2506163	2506786	overlapStart	-2	2	NearestStart
4	2587793	2587894	102	624 AT4G05049	624	+	AT4G05049	2587563	2587808	overlapEnd	230	15	NearestStart
4	2719518	2719619	102	628 AT4G05320	628	+	AT4G05320	2718170	2720308	inside	1348	689	NearestStart
4	5644964	5645065	102	632 AT4G08860	632	+	AT4G08860	5643952	5645045	overlapEnd	1012	20	NearestStart
4	5757862	5757963	102	635 AT4G08980	635	+	AT4G08980	5758105	5760558	upstream	-243	142	NearestStart
4	7042422	7042523	102	640 AT4G11660	640	+	AT4G11660	7042630	7044708	upstream	-208	107	NearestStart
4	7522187	7522288	102	643 AT4G12800	643	+	AT4G12800	7521322	7522670	inside	865	382	NearestStart
4	7759489	7759590	102	645 AT4G13340	645	+	AT4G13340	7758610	7761057	inside	879	879	NearestStart
4	7761241	7761342	102	646 AT4G13340	646	+	AT4G13340	7758610	7761057	downstream	2631	184	NearestStart
4	8012796	8012897	102	653 AT4G13830	653	+	AT4G13830	8011424	8012780	downstream	1372	16	NearestStart
4	8218259	8218360	102	654 AT4G14270	654	+	AT4G14270	8218378	8219322	upstream	-119	18	NearestStart
4	8814799	8814900	102	658 AT4G15410	658	+	AT4G15410	8814801	8816805	overlapStart	-2	2	NearestStart
4	8823577	8823678	102	659 AT4G15420	659	+	AT4G15420	8823725	8826096	upstream	-148	47	NearestStart
4	8827318	8827419	102	660 AT4G15430	660	+	AT4G15430	8827876	8831504	upstream	-558	457	NearestStart
4	10060331	10060432	102	663 AT4G18170	663	+	AT4G18170	10061373	10062841	upstream	-1042	941	NearestStart
4	10899635	10899736	102	667 AT4G20180	667	+	AT4G20180	10901103	10904404	upstream	-1468	1367	NearestStart
4	11157586	11157687	102	669 AT4G20840	669	+	AT4G20840	11157916	11159535	upstream	-330	229	NearestStart
4	11918033	11918134	102	670 AT4G22670	670	+	AT4G22670	11918080	11920910	overlapStart	-47	47	NearestStart
4	12291635	12291736	102	678 AT4G23550	678	+	AT4G23550	12291820	12293096	upstream	-185	84	NearestStart
4	12299893	12299994	102	679 AT4G23570	679	+	AT4G23570	12299823	12302719	inside	70	70	NearestStart
4	12317763	12317864	102	680 AT4G23630	680	+	AT4G23630	12317059	12319937	inside	704	704	NearestStart
4	12623077	12623178	102	683 AT4G24415	683	+	AT4G24415	12623536	12626432	upstream	-459	358	NearestStart
4	13745574	13745675	102	691 AT4G27500	691	+	AT4G27500	13743110	13746211	inside	2464	536	NearestStart
4	13809990	13810091	102	692 AT4G27652	692	+	AT4G27652	13809833	13810356	inside	157	157	NearestStart
4	13904289	13904390	102	693 AT4G27940	693	+	AT4G27940	13904474	13907245	upstream	-185	84	NearestStart
4	14580630	14580731	102	696 AT4G29780	696	+	AT4G29780	14579704	14581700	inside	926	926	NearestStart
4	16054703	16054804	102	708 AT4G33310	708	+	AT4G33310	16056156	16056416	upstream	-1453	1352	NearestStart
4	16262911	16263012	102	709 AT4G33925	709	+	AT4G33925	16263237	16264226	upstream	-326	225	NearestStart
4	16357867	16357968	102	710 AT4G34160	710	+	AT4G34160	16357639	16359555	inside	228	228	NearestStart
4	16675528	16675629	102	711 AT4G35030	711	+	AT4G35030	16675702	16678206	upstream	-174	73	NearestStart
4	17221541	17221642	102	717 AT4G36490	717	+	AT4G36490	17221996	17225016	upstream	-455	354	NearestStart
4	17540379	17540480	102	725 AT4G37260	725	+	AT4G37260	17540490	17541799	upstream	-111	10	NearestStart
4	18029015	18029116	102	728 AT4G38560	728	+	AT4G38560	18029196	18031333	upstream	-181	80	NearestStart
4	525322	525423	102	614 AT4G01250	614	-	AT4G01250	522604	524216	upstream	-1106	1106	NearestStart
4	798332	798433	102	616 AT4G01850	616	-	AT4G01850	796097	798286	upstream	-46	46	NearestStart
4	799441	799542	102	617 AT4G01850	617	-	AT4G01850	796097	798286	upstream	-1155	1155	NearestStart
4	2288768	2288869	102	621 AT4G04560	621	-	AT4G04560	2283665	2288386	upstream	-382	382	NearestStart
4	2593457	2593558	102	625 AT4G05070	625	-	AT4G05070	2593595	2594119	downstream	662	37	NearestStart
4	2594183	2594284	102	626 AT4G05071	626	-	AT4G05071	2594154	2594297	inside	114	13	NearestStart
4	5252312	5252413	102	629 AT4G08310	629	-	AT4G08310	5248864	5252150	upstream	-162	162	NearestStart
4	7011474	7011575	102	639 AT4G11600	639	-	AT4G11600	7009769	7011375	upstream	-99	99	NearestStart
4	7817253	7817354	102	648 AT4G13450	648	-	AT4G13450	7814960	7816004	upstream	-1249	1249	NearestStart
4	12028463	12028564	102	672 AT4G22950	672	-	AT4G22950	12023915	12027421	upstream	-1042	1042	NearestStart
4	12141176	12141277	102	677 AT4G23190	677	-	AT4G23190	12141032	12143833	inside	2657	144	NearestStart
4	12556036	12556137	102	682 AT4G24190	682	-	AT4G24190	12551717	12555909	upstream	-127	127	NearestStart
4	13460851	13460952	102	688 AT4G26690	688	-	AT4G26690	13456434	13460060	upstream	-791	791	NearestStart
4	13664137	13664238	102	689 AT4G27280	689	-	AT4G27280	13663576	13664240	inside	103	2	NearestStart
4	15646673	15646774	102	703 AT4G32410	703	-	AT4G32410	15640620	15646665	upstream	-8	8	NearestStart
4	15943967	15944068	102	705 AT4G33040	705	-	AT4G33040	15940561	15941330	upstream	-2637	2637	NearestStart
4	16888233	16888334	102	713 AT4G35570	713	-	AT4G35570	16887165	16888356	inside	123	22	NearestStart
4	17039423	17039524	102	715 AT4G36000	715	-	AT4G36000	17037583	17038713	upstream	-710	710	NearestStart
4	17235995	17236096	102	719 AT4G36520	719	-	AT4G36520	17230589	17235518	upstream	-477	477	NearestStart
4	17280036	17280137	102	720 AT4G36640	720	-	AT4G36640	17276936	17279201	upstream	-835	835	NearestStart
4	17281404	17281505	102	721 AT4G36648	721	-	AT4G36648	17280528	17282730	inside	1326	876	NearestStart
4	18215508	18215609	102	729 AT4G39090	729	-	AT4G39090	18215556	18217482	overlapEnd	1974	48	NearestStart
4	18566722	18566823	102	733 AT4G40050	733	-	AT4G40050	18560860	18563838	upstream	-2884	2884	NearestStart
4	18573135	18573236	102	734 AT4G40060	734	-	AT4G40060	18571359	18573084	upstream	-51	51	NearestStart
5	97245	97346	102	735 AT5G01240	735	+	AT5G01240	97894	101835	upstream	-649	548	NearestStart
5	155001	155102	102	737 AT5G01370	737	+	AT5G01370	152530	154467	downstream	2471	534	NearestStart
5	291546	291647	102	739 AT5G01760	739	+	AT5G01760	291712	294304	upstream	-166	65	NearestStart
5	332102	332203	102	740 AT5G01850	740	+	AT5G01850	332337	334470	upstream	-235	134	NearestStart
5	642150	642251	102	745 AT5G02811	745	+	AT5G02811	642071	642220	overlapEnd	79	31	NearestStart
5	694750	694851	102	746 AT5G02970	746	+	AT5G02970	694969	697637	upstream	-219	118	NearestStart
5	721792	721893	102	747 AT5G03080	747	+	AT5G03080	721867	723400	overlapStart	-75	26	NearestStart
5	793373	793474	102	749 AT5G03285	749	+	AT5G03285	793514	793717	upstream	-141	40	NearestStart
5	981912	982013	102	751 AT5G03740	751	+	AT5G03740	981876	984200	inside	36	36	NearestStart
5	1243568	1243669	102	752 AT5G04410	752	+	AT5G04410	1243758	1246684	upstream	-190	89	NearestStart
5	1244275	1244376	102	753 AT5G04410	753	+	AT5G04410	1243758	1246684	inside	517	517	NearestStart
5	1405005	1405106	102	755 AT5G04840	755	+	AT5G04840	1405294	1407934	upstream	-289	188	NearestStart
5	1602022	1602123	102	756 AT5G05410	756	+	AT5G05410	1602205	1603926	upstream	-183	82	NearestStart
5	1952601	1952702	102	761 AT5G06390	761	+	AT5G06390	1952851	1955788	upstream	-250	149	NearestStart
5	2292558	2292659	102	762 AT5G07290	762	+	AT5G07290	2293353	2298976	upstream	-795	694	NearestStart
5	2317074	2317175	102	0994 AT5G07340	994	+	AT5G07340	2317213	2319649	upstream	-139	38	NearestStart
5	2615503	2615604	102	764 AT5G08139	764	+	AT5G08139	2616345	2617881	upstream	-842	741	NearestStart
5	2975510	2975611	102	766 AT5G09590	766	+	AT5G09590	2975548	2978750	overlapStart	-38	38	NearestStart
5	3051868	3051969	102	768 AT5G09810	768	+	AT5G09810	3052097	3054614	upstream	-229	128	NearestStart
5	3505405	3505506	102	775 AT5G11050	775	+	AT5G11050	3502092	3503834	downstream	3313	1571	NearestStart
5	3525692	3525793	102	777 AT5G11090	777	+	AT5G11090	3524680	3525846	inside	1012	53	NearestStart
5	3762077	3762178	102	779 AT5G11690	779	+	AT5G11690	3761244	3762346	inside	833	168	NearestStart
5	3784871	3784972	102	780 AT5G11740	780	+	AT5G11740	3784251	3784792	downstream	620	79	NearestStart
5	4056116	4056217	102	783 AT5G12850	783	+	AT5G12850	4056187	4059580	overlapStart	-71	30	NearestStart
5	4176527	4176628	102	784 AT5G13160	784	+	AT5G13160	4176579	4179885	overlapStart	-52	49	NearestStart
5	4460740	4460841	102	788 AT5G13820	788	+	AT5G13820	4460894	4464666	upstream	-154	53	NearestStart
5	4530381	4530482	102	789 AT5G14035	789	+	AT5G14035	4530474	4530546	overlapStart	-93	8	NearestStart
5	4557484	4557585	102	791 AT5G14120	791	+	AT5G14120	4555949	4558710	inside	1535	1125	NearestStart
5	4745761	4745862	102	796 AT5G14710	796	+	AT5G14710	4746332	4747934	upstream	-571	470	NearestStart
5	5265441	5265542	102	800 AT5G16120	800	+	AT5G16120	5265633	5267979	upstream	-192	91	NearestStart
5	6128754	6128855	102	806 AT5G18470	806	+	AT5G18470	6127797	6129285	inside	957	430	NearestStart
5	6399466	6399567	102	807 AT5G19095	807	+	AT5G19095	6401239	6401309	upstream	-1773	1672	NearestStart
5	6470626	6470727	102	810 AT5G19240	810	+	AT5G19240	6470129	6471062	inside	497	335	NearestStart
5	6473244	6473345	102	811 AT5G19250	811	+	AT5G19250	6471906	6472945	downstream	1338	299	NearestStart
5	6477779	6477880	102	812 AT5G19257	812	+	AT5G19257	6477554	6477652	downstream	225	127	NearestStart
5	6495035	6495136	102	813 AT5G19300	813	+	AT5G19300	6495576	6498214	upstream	-541	440	NearestStart
5	6827210	6827311	102	816 AT5G20230	816	+	AT5G20230	6826506	6827629	inside	704	318	NearestStart
5	7014556	7014657	102	821 AT5G20720	821	+	AT5G20720	7014669	7016698	upstream	-113	12	NearestStart
5	7167290	7167391	102	822 AT5G21100	822	+	AT5G21100	7168184	7170928	upstream	-894	793	NearestStart
5	7524776	7524877	102	827 AT5G22630	827	+	AT5G22630	7524342	7526160	inside	434	434	NearestStart
5	7678708	7678809	102	829 AT5G22940	829	+	AT5G22940	7676938	7679179	inside	1770	370	NearestStart
5	7915835	7915936	102	830 AT5G23480	830	+	AT5G23480	7916314	7919278	upstream	-479	378	NearestStart
5	8543661	8543762	102	838 AT5G24860	838	+	AT5G24860	8541778	8542449	downstream	1883	1212	NearestStart
5	8770047	8770148	102	844 AT5G25280	844	+	AT5G25280	8773789	8776000	upstream	-3742	3641	NearestStart
5	8897594	8897695	102	846 AT5G25560	846	+	AT5G25560	8897871	8901709	upstream	-277	176	NearestStart
5	9051788	9051889	102	847 AT5G25930	847	+	AT5G25930	9050794	9054143	inside	994	994	NearestStart
5	10319626	10319727	102	852 AT5G28350	852	+	AT5G28350	10320139	10326946	upstream	-513	412	NearestStart
5	13521761	13521862	102	861 AT5G35320	861	+	AT5G35320	13521779	13523425	overlapStart	-18	18	NearestStart
5	14301132	14301233	102	864 AT5G36290	864	+	AT5G36290	14302739	14305176	upstream	-1607	1506	NearestStart
5	14913667	14913768	102	866 AT5G37540	866	+	AT5G37540	14912835	14914431	inside	832	663	NearestStart
5	15208347	15208448	102	871 AT5G38110	871	+	AT5G38110	15208470	15210215	upstream	-123	22	NearestStart
5	16964232	16964333	102	878 AT5G42410	878	+	AT5G42410	16964764	16965099	upstream	-532	431	NearestStart
5	17731438	17731539	102	882 AT5G44060	882	+	AT5G44060	17731005	17731905	inside	433	366	NearestStart
5	18948429	18948530	102	886 AT5G46700	886	+	AT5G46700	18950917	18952629	upstream	-2488	2387	NearestStart
5	18952003	18952104	102	887 AT5G46700	887	+	AT5G46700	18950917	18952629	inside	1086	525	NearestStart
5	19045496	19045597	102	888 AT5G46910	888	+	AT5G46910	19046858	19050880	upstream	-1362	1261	NearestStart
5	19047315	19047416	102	889 AT5G46910	889	+	AT5G46910	19046858	19050880	inside	457	457	NearestStart
5	19135887	19135988	102	890 AT5G47120	890	+	AT5G47120	19136023	19137942	upstream	-136	35	NearestStart
5	20089452	20089553	102	894 AT5G49520	894	+	AT5G49520	20090776	20093346	upstream	-1324	1223	NearestStart
5	20090485	20090586	102	895 AT5G49520	895	+	AT5G49520	20090776	20093346	upstream	-291	190	NearestStart
5	20303338	20303439	102	898 AT5G49910	898	+	AT5G49910	20303414	20306469	overlapStart	-76	25	NearestStart
5	21306537	21306638	102	899 AT5G52510	899	+	AT5G52510	21307049	21309302	upstream	-512	411	NearestStart
5	21661420	21661521	102	903 AT5G53400	903	+	AT5G53400	21661445	21663572	overlapStart	-25	25	NearestStart
5	22151133	22151234	102	905 AT5G54530	905	+	AT5G54530	22152725	22154429	upstream	-1592	1491	NearestStart
5	22174061	22174162	102	906 AT5G54585	906	+	AT5G54585	22175539	22176691	upstream	-1478	1377	NearestStart
5	22681164	22681265	102	910 AT5G56010	910	+	AT5G56010	22681305	22684129	upstream	-141	40	NearestStart
5	22686658	22686759	102	911 AT5G56030	911	+	AT5G56030	22686802	22689650	upstream	-144	43	NearestStart
5	23350535	23350636	102	917 AT5G57655	917	+	AT5G57655	23346760	23350039	downstream	3775	496	NearestStart
5	23357447	23357548	102	918 AT5G57660	918	+	AT5G57660	23355464	23356989	downstream	1983	458	NearestStart
5	24064239	24064340	102	925 AT5G59732	925	+	AT5G59732	24064478	24066154	upstream	-239	138	NearestStart
5	24101963	24102064	102	926 AT5G59820	926	+	AT5G59820	24102972	24103787	upstream	-1009	908	NearestStart
5	24103095	24103196	102	927 AT5G59820	927	+	AT5G59820	24102972	24103787	inside	123	123	NearestStart
5	24205557	24205658	102	928 AT5G60120	928	+	AT5G60120	24207689	24211743	upstream	-2132	2031	NearestStart
5	24886993	24887094	102	934 AT5G61970	934	+	AT5G61970	24888617	24893328	upstream	-1624	1523	NearestStart
5	25503370	25503471	102	940 AT5G63715	940	+	AT5G63715	25504813	25504902	upstream	-1443	1342	NearestStart
5	25676933	25677034	102	942 AT5G64180	942	+	AT5G64180	25677080	25678357	upstream	-147	46	NearestStart
5	25693256	25693357	102	943 AT5G64230	943	+	AT5G64230	25692453	25694053	inside	803	696	NearestStart
5	25748612	25748713	102	945 AT5G64400	945	+	AT5G64400	25748840	25750389	upstream	-228	127	NearestStart
5	25784340	25784441	102	947 AT5G64510	947	+	AT5G64510	25784404	25786307	overlapStart	-64	37	NearestStart
5	26177602	26177703	102	948 AT5G65480	948	+	AT5G65480	26176021	26177917	inside	1581	214	NearestStart
5	26263548	26263649	102	949 AT5G65683	949	+	AT5G65683	26261320	26263783	inside	2228	134	NearestStart
5	229807	229908	102	738 AT5G01600	738	-	AT5G01600	227953	230051	inside	244	143	NearestStart
5	552696	552797	102	741 AT5G02490	741	-	AT5G02490	550035	552647	upstream	-49	49	NearestStart
5	553927	554028	102	742 AT5G02490	742	-	AT5G02490	550035	552647	upstream	-1280	1280	NearestStart
5	556554	556655	102	743 AT5G02500	743	-	AT5G02500	553745	556442	upstream	-112	112	NearestStart
5	589135	589236	102	744 AT5G02615	744	-	AT5G02615	588893	588966	upstream	-169	169	NearestStart
5	763493	763594	102	748 AT5G03210	748	-	AT5G03210	762787	763321	upstream	-172	172	NearestStart
5	970799	970900	102	750 AT5G03705	750	-	AT5G03705	970799	970879	includeFeature	80	0	NearestStart
5	3336168	3336269	102	769 AT5G10550	769	-	AT5G10550	3332855	3335232	upstream	-936	936	NearestStart
5	3445257	3445358	102	773 AT5G10930	773	-	AT5G10930	3445366	3447114	downstream	1857	8	NearestStart
5	3708576	3708677	102	778 AT5G11550	778	-	AT5G11550	3708009	3709246	inside	670	567	NearestStart
5	3879573	3879674	102	781 AT5G12010	781	-	AT5G12010	3877812	3879539	upstream	-34	34	NearestStart
5	3880720	3880821	102	782 AT5G12010	782	-	AT5G12010	3877812	3879539	upstream	-1181	1181	NearestStart
5	4555029	4555130	102	790 AT5G14110	790	-	AT5G14110	4553806	4554382	upstream	-647	647	NearestStart
5	4743544	4743645	102	795 AT5G14700	795	-	AT5G14700	4740252	4743446	upstream	-98	98	NearestStart
5	4942448	4942549	102	797 AT5G15220	797	-	AT5G15220	4941244	4942483	overlapStart	35	35	NearestStart
5	5261384	5261485	102	799 AT5G16110	799	-	AT5G16110	5260604	5262840	inside	1456	780	NearestStart
5	5661902	5662003	102	803 AT5G17230	803	-	AT5G17230	5659574	5662865	inside	963	862	NearestStart
5	5764899	5765000	102	804 AT5G17490	804	-	AT5G17490	5764063	5766077	inside	1178	836	NearestStart
5	7303495	7303596	102	824 AT5G22060	824	-	AT5G22060	7303622	7305797	downstream	2302	26	NearestStart
5	7305784	7305885	102	825 AT5G22060	825	-	AT5G22060	7303622	7305797	overlapStart	13	13	NearestStart
5	7646436	7646537	102	828 AT5G22870	828	-	AT5G22870	7647056	7647679	downstream	1243	519	NearestStart
5	14586788	14586889	102	865 AT5G36937	865	-	AT5G36937	14586128	14586835	overlapStart	47	47	NearestStart
5	16166245	16166346	102	873 AT5G40395	873	-	AT5G40395	16166180	16166387	inside	142	41	NearestStart
5	16507470	16507571	102	874 AT5G41265	874	-	AT5G41265	16507533	16507604	overlapEnd	134	33	NearestStart
5	17535615	17535716	102	881 AT5G43650	881	-	AT5G43650	17533193	17534796	upstream	-819	819	NearestStart
5	18403807	18403908	102	884 AT5G45410	884	-	AT5G45410	18401908	18403800	upstream	-7	7	NearestStart
5	18804600	18804701	102	885 AT5G46350	885	-	AT5G46350	18801218	18804043	upstream	-557	557	NearestStart
5	19171705	19171806	102	891 AT5G47210	891	-	AT5G47210	19169022	19171263	upstream	-442	442	NearestStart
5	19584169	19584270	102	893 AT5G48320	893	-	AT5G48320	19581705	19584748	inside	579	478	NearestStart
5	20167127	20167228	102	896 AT5G49665	896	-	AT5G49665	20167002	20169474	inside	2347	125	NearestStart
5	21438876	21438977	102	901 AT5G52882	901	-	AT5G52882	21433879	21438659	upstream	-217	217	NearestStart
5	22134654	22134755	102	904 AT5G54510	904	-	AT5G54510	22131093	22133678	upstream	-976	976	NearestStart
5	22649585	22649686	102	909 AT5G55920	909	-	AT5G55920	22645483	22649447	upstream	-138	138	NearestStart
5	22910684	22910785	102	912 AT5G56600	912	-	AT5G56600	22909685	22910821	inside	137	36	NearestStart
5	23108839	23108940	102	914 AT5G57100	914	-	AT5G57100	23106302	23108795	upstream	-44	44	NearestStart
5	23501259	23501360	102	922 AT5G58070	922	-	AT5G58070	23500061	23501209	upstream	-50	50	NearestStart
5	23716385	23716486	102	923 AT5G58700	923	-	AT5G58700	23713000	23716098	upstream	-287	287	NearestStart
5	23849732	23849833	102	924 AT5G59080	924	-	AT5G59080	23847405	23848557	upstream	-1175	1175	NearestStart
5	24826923	24827024	102	932 AT5G61790	932	-	AT5G61790	24827102	24829791	downstream	2868	78	NearestStart
5	24829850	24829951	102	933 AT5G61790	933	-	AT5G61790	24827102	24829791	upstream	-59	59	NearestStart
5	24908733	24908834	102	935 AT5G61997	935	-	AT5G61997	24908265	24908384	upstream	-349	349	NearestStart
5	24939214	24939315	102	936 AT5G62090	936	-	AT5G62090	24934963	24939109	upstream	-105	105	NearestStart
5	24990612	24990713	102	937 AT5G62220	937	-	AT5G62220	24988456	24990009	upstream	-603	603	NearestStart
5	25279566	25279667	102	939 AT5G62998	939	-	AT5G62998	25279882	25279995	downstream	429	215	NearestStart
5	26499045	26499146	102	950 AT5G66320	950	-	AT5G66320	26495955	26497855	upstream	-1190	1190	NearestStart
5	26901401	26901502	102	954 AT5G67411	954	-	AT5G67411	26898401	26899097	upstream	-2304	2304	NearestStart
1	1073214	1073315	102	0018 AT1G04130	18	+	AT1G04130	1073427	1075568	upstream	-213	112	NearestStart
1	1462323	1462424	102	0023 AT1G05090	23	+	AT1G05090	1463202	1465622	upstream	-879	778	NearestStart
1	2260088	2260189	102	0029 AT1G07350	29	-	AT1G07350	2257425	2260101	overlapStart	13	13	NearestStart
1	2333812	2333913	102	0032 AT1G07570	32	-	AT1G07570	2331170	2333738	upstream	-74	74	NearestStart
1	3420122	3420223	102	0048 AT1G10410	48	-	AT1G10410	3416680	3419639	upstream	-483	483	NearestStart
1	3722776	3722877	102	0052 AT1G11130	52	+	AT1G11130	3722857	3727450	overlapStart	-81	20	NearestStart
1	3774438	3774539	102	0053 AT1G11260	53	+	AT1G11260	3777328	3780337	upstream	-2890	2789	NearestStart
1	5077927	5078028	102	0062 AT1G14740	62	-	AT1G14740	5075213	5077791	upstream	-136	136	NearestStart
1	5784851	5784952	102	0074 AT1G16910	74	+	AT1G16910	5785003	5785927	upstream	-152	51	NearestStart
1	6932817	6932918	102	0093 AT1G19980	93	+	AT1G19980	6933016	6935002	upstream	-199	98	NearestStart
1	7216895	7216996	102	0101 AT1G20780	101	+	AT1G20780	7217128	7220784	upstream	-233	132	NearestStart
1	7957616	7957717	102	0115 AT1G22530	115	-	AT1G22530	7955493	7958442	inside	826	725	NearestStart
1	9499512	9499613	102	0130 AT1G27350	130	-	AT1G27350	9498151	9499425	upstream	-87	87	NearestStart
1	9732487	9732588	102	0133 AT1G27930	133	-	AT1G27930	9731260	9732719	inside	232	131	NearestStart
1	9963386	9963487	102	0134 AT1G28380	134	+	AT1G28380	9963593	9966320	upstream	-207	106	NearestStart
1	10860537	10860638	102	0142 AT1G30640	142	+	AT1G30640	10860655	10864700	upstream	-118	17	NearestStart
1	11666259	11666360	102	0151 AT1G32340	151	-	AT1G32340	11663070	11666058	upstream	-201	201	NearestStart
1	17892707	17892808	102	0183 AT1G48410	183	-	AT1G48410	17885633	17892596	upstream	-111	111	NearestStart
1	20629681	20629782	102	0200 AT1G55300	200	-	AT1G55300	20628023	20629692	overlapStart	11	11	NearestStart
1	20791249	20791350	102	0203 AT1G55625	203	+	AT1G55625	20791311	20791392	overlapStart	-62	39	NearestStart
1	21088594	21088695	102	0205 AT1G56330	205	-	AT1G56330	21086555	21088549	upstream	-45	45	NearestStart
1	22070753	22070854	102	0218 AT1G59950	218	-	AT1G59950	22068033	22070588	upstream	-165	165	NearestStart
1	22814227	22814328	102	0223 AT1G61790	223	+	AT1G61790	22814390	22815430	upstream	-163	62	NearestStart
1	24811726	24811827	102	0238 AT1G66500	238	-	AT1G66500	24811149	24812650	inside	924	577	NearestStart
1	26694735	26694836	102	0263 AT1G70780	263	-	AT1G70780	26695166	26696392	downstream	1657	330	NearestStart
1	29404741	29404842	102	0304 AT1G78150	304	+	AT1G78150	29404648	29406752	inside	93	93	NearestStart
2	477703	477804	102	0321 AT2G02010	321	-	AT2G02010	474165	476594	upstream	-1109	1109	NearestStart
2	773661	773762	102	0324 AT2G02760	324	+	AT2G02760	773684	775371	overlapStart	-23	23	NearestStart
2	937260	937361	102	0328 AT2G03120	328	+	AT2G03120	937420	940339	upstream	-160	59	NearestStart
2	1050040	1050141	102	0330 AT2G03480	330	+	AT2G03480	1050842	1054613	upstream	-802	701	NearestStart
2	1393793	1393894	102	0332 AT2G04135	332	-	AT2G04135	1391930	1392938	upstream	-855	855	NearestStart
2	10244730	10244831	102	0395 AT2G24100	395	+	AT2G24100	10244886	10246919	upstream	-156	55	NearestStart
2	10683997	10684098	102	0401 AT2G25110	401	+	AT2G25110	10684135	10686085	upstream	-138	37	NearestStart
2	13586703	13586804	102	0432 AT2G31955	432	-	AT2G31955	13584139	13586700	upstream	-3	3	NearestStart
2	14269481	14269582	102	0441 AT2G33740	441	+	AT2G33740	14269581	14271723	overlapStart	-100	1	NearestStart
2	14524412	14524513	102	0444 AT2G34430	444	+	AT2G34430	14524756	14525763	upstream	-344	243	NearestStart
2	15410207	15410308	102	0451 AT2G36740	451	-	AT2G36740	15406690	15409835	upstream	-372	372	NearestStart
2	17627188	17627289	102	0478 AT2G42320	478	+	AT2G42320	17627342	17630797	upstream	-154	53	NearestStart
2	18143428	18143529	102	0486 AT2G43795	486	-	AT2G43795	18140944	18142369	upstream	-1059	1059	NearestStart
2	18588276	18588377	102	0491 AT2G45070	491	-	AT2G45070	18587017	18588377	inside	101	0	NearestStart
2	19513436	19513537	102	0514 AT2G47560	514	-	AT2G47560	19511717	19512728	upstream	-708	708	NearestStart
3	1070966	1071067	102	0525 AT3G04080	525	-	AT3G04080	1067790	1071295	inside	329	228	NearestStart
3	2455106	2455207	102	0541 AT3G07680	541	+	AT3G07680	2455290	2456879	upstream	-184	83	NearestStart
3	4561046	4561147	102	0580 AT3G13857	580	+	AT3G13857	4561107	4561345	overlapStart	-61	40	NearestStart
3	4565278	4565379	102	0581 AT3G13860	581	-	AT3G13860	4561517	4565279	overlapStart	1	1	NearestStart
3	4833756	4833857	102	0588 AT3G14440	588	-	AT3G14440	4831288	4833599	upstream	-157	157	NearestStart
3	5617703	5617804	102	0603 AT3G16510	603	-	AT3G16510	5616992	5618294	inside	591	490	NearestStart
3	5920156	5920257	102	0604 AT3G17330	604	-	AT3G17330	5916940	5920188	overlapStart	32	32	NearestStart
3	7644116	7644217	102	0613 AT3G21700	613	+	AT3G21700	7644350	7646383	upstream	-234	133	NearestStart
3	8019618	8019719	102	0617 AT3G22680	617	+	AT3G22680	8019708	8020508	overlapStart	-90	11	NearestStart
3	9188140	9188241	102	0630 AT3G25230	630	+	AT3G25230	9188181	9191419	overlapStart	-41	41	NearestStart
3	17128052	17128153	102	0662 AT3G46520	662	+	AT3G46520	17128263	17130210	upstream	-211	110	NearestStart
3	18559149	18559250	102	0678 AT3G50060	678	-	AT3G50060	18557970	18559106	upstream	-43	43	NearestStart
3	18919031	18919132	102	0686 AT3G50910	686	+	AT3G50910	18919513	18922238	upstream	-482	381	NearestStart
3	20813573	20813674	102	0705 AT3G56085	705	-	AT3G56085	20813517	20813589	overlapStart	16	16	NearestStart
3	21830400	21830501	102	0715 AT3G59060	715	-	AT3G59060	21827978	21830507	inside	107	6	NearestStart
3	23051555	23051656	102	0722 AT3G62290	722	+	AT3G62290	23051544	23053817	inside	11	11	NearestStart
4	21113	21214	102	0727 AT4G00060	727	+	AT4G00060	21437	28871	upstream	-324	223	NearestStart
4	154675	154776	102	0729 AT4G00355	729	+	AT4G00355	154705	156376	overlapStart	-30	30	NearestStart
4	592688	592789	102	0736 AT4G01440	736	+	AT4G01440	596399	598718	upstream	-3711	3610	NearestStart
4	1520823	1520924	102	0748 AT4G03435	748	-	AT4G03435	1520784	1520856	overlapStart	33	33	NearestStart
4	6023904	6024005	102	0781 AT4G09510	781	-	AT4G09510	6021164	6023873	upstream	-31	31	NearestStart
4	6901620	6901721	102	0787 AT4G11350	787	+	AT4G11350	6901682	6904244	overlapStart	-62	39	NearestStart
4	6905488	6905589	102	0789 AT4G11355	789	-	AT4G11355	6905485	6905557	overlapStart	69	3	NearestStart
4	7854578	7854679	102	0800 AT4G13500	800	-	AT4G13500	7856767	7857933	downstream	3355	2088	NearestStart
4	8913665	8913766	102	0816 AT4G15620	816	+	AT4G15620	8913838	8915663	upstream	-173	72	NearestStart
4	9376568	9376669	102	0818 AT4G16660	818	+	AT4G16660	9376737	9381507	upstream	-169	68	NearestStart
4	9670919	9671020	102	0823 AT4G17250	823	+	AT4G17250	9670881	9673417	inside	38	38	NearestStart
4	12143898	12143999	102	0843 AT4G23190	843	-	AT4G23190	12141032	12143833	upstream	-65	65	NearestStart
4	14884694	14884795	102	0896 AT4G30440	896	-	AT4G30440	14881855	14883480	upstream	-1214	1214	NearestStart
4	15066866	15066967	102	0898 AT4G30960	898	+	AT4G30960	15067053	15069010	upstream	-187	86	NearestStart
4	15721244	15721345	102	0904 AT4G32590	904	+	AT4G32590	15721324	15722908	overlapStart	-80	21	NearestStart
4	16476919	16477020	102	0916 AT4G34460	916	-	AT4G34460	16477106	16479528	downstream	2609	86	NearestStart
4	16704285	16704386	102	0921 AT4G35090	921	-	AT4G35090	16700342	16703325	upstream	-960	960	NearestStart
4	16754755	16754856	102	0922 AT4G35220	922	+	AT4G35220	16752571	16754305	downstream	2184	450	NearestStart
4	18255030	18255131	102	0937 AT4G39195	937	-	AT4G39195	18254989	18255024	upstream	-6	6	NearestStart
5	1457114	1457215	102	0984 AT5G04940	984	-	AT5G04940	1454167	1456990	upstream	-124	124	NearestStart
5	2921260	2921361	102	0996 AT5G09410	996	+	AT5G09410	2920827	2927420	inside	433	433	NearestStart
5	3783078	3783179	102	1011 AT5G11740	1011	+	AT5G11740	3784251	3784792	upstream	-1173	1072	NearestStart
5	5212790	5212891	102	1034 AT5G15980	1034	+	AT5G15980	5213081	5215620	upstream	-291	190	NearestStart
5	8216061	8216162	102	1064 AT5G24210	1064	+	AT5G24210	8217335	8219619	upstream	-1274	1173	NearestStart
5	9022568	9022669	102	1071 AT5G25880	1071	+	AT5G25880	9024549	9028377	upstream	-1981	1880	NearestStart
5	16810565	16810666	102	1117 AT5G42020	1117	-	AT5G42020	16807483	16810646	overlapStart	81	20	NearestStart
5	17639596	17639697	102	1128 AT5G43870	1128	-	AT5G43870	17632346	17635912	upstream	-3684	3684	NearestStart
5	19232694	19232795	102	1146 AT5G47420	1146	+	AT5G47420	19232836	19235059	upstream	-142	41	NearestStart
5	19378604	19378705	102	1148 AT5G47850	1148	-	AT5G47850	19378701	19381082	overlapEnd	2478	4	NearestStart
5	19469929	19470030	102	1149 AT5G48030	1149	-	AT5G48030	19466011	19469902	upstream	-27	27	NearestStart
5	20084506	20084607	102	1155 AT5G49510	1155	+	AT5G49510	20080614	20082921	downstream	3892	1585	NearestStart
5	20634761	20634862	102	1161 AT5G50720	1161	-	AT5G50720	20633193	20634552	upstream	-209	209	NearestStart
5	22309625	22309726	102	1179 AT5G54940	1179	-	AT5G54940	22308271	22309410	upstream	-215	215	NearestStart
5	24910214	24910315	102	1222 AT5G62000	1222	+	AT5G62000	24910358	24915210	upstream	-144	43	NearestStart
5	26098324	26098425	102	1243 AT5G65305	1243	-	AT5G65305	26097530	26097567	upstream	-757	757	NearestStart
5	26415838	26415939	102	1250 AT5G66052	1250	+	AT5G66052	26416126	26416924	upstream	-288	187	NearestStart
3	6393759	6393860	102	0608 AT3G18560	608	+	AT3G18560	6393910	6394785	upstream	-151	50	NearestStart
All sites bound by HSFA1b under HS conditions with the closest genomic features
space	start	end	width	names	peak	strand	feature	start_position	end_position	insideFeature	distancetoFeature	shortestDistance	fromOverlappingOrNearest
1	3051	3152	102	001 AT1G01010	1	+	AT1G01010	3631	5899	upstream	-580	479	NearestStart
1	55672	55773	102	003 AT1G01115	3	+	AT1G01115	56624	56740	upstream	-952	851	NearestStart
1	57140	57241	102	004 AT1G01115	4	+	AT1G01115	56624	56740	downstream	516	400	NearestStart
1	389660	389761	102	0005 AT1G02090	5	-	AT1G02090	387277	389647	upstream	-13	13	NearestStart
1	171447	171548	102	007 AT1G01470	7	-	AT1G01470	172146	172948	downstream	1501	598	NearestStart
1	489004	489105	102	0007 AT1G02405	7	-	AT1G02405	489979	490505	downstream	1501	874	NearestStart
1	489684	489785	102	0008 AT1G02405	8	-	AT1G02405	489979	490505	downstream	821	194	NearestStart
1	201348	201449	102	009 AT1G01560	9	+	AT1G01560	202136	204335	upstream	-788	687	NearestStart
1	493212	493313	102	0009 AT1G02420	9	+	AT1G02420	493683	495158	upstream	-471	370	NearestStart
1	219983	220084	102	010 AT1G01600	10	+	AT1G01600	218994	221286	inside	989	989	NearestStart
1	565505	565606	102	0010 AT1G02640	10	+	AT1G02640	564205	567769	inside	1300	1300	NearestStart
1	239499	239600	102	011 AT1G01650	11	-	AT1G01650	232841	237817	upstream	-1682	1682	NearestStart
1	652543	652644	102	0011 AT1G02890	11	-	AT1G02890	645092	651907	upstream	-636	636	NearestStart
1	660127	660228	102	012 AT1G02920	12	-	AT1G02920	658657	659771	upstream	-356	356	NearestStart
1	729753	729854	102	0014 AT1G03070	14	+	AT1G03070	729901	731557	upstream	-148	47	NearestStart
1	981894	981995	102	014 AT1G03860	14	-	AT1G03860	979308	981885	upstream	-9	9	NearestStart
1	1028534	1028635	102	015 AT1G04000	15	-	AT1G04000	1028106	1029119	inside	585	428	NearestStart
1	993301	993402	102	0016 AT1G03905	16	+	AT1G03905	993400	995784	overlapStart	-99	2	NearestStart
1	1073214	1073315	102	0018 AT1G04130	18	+	AT1G04130	1073427	1075568	upstream	-213	112	NearestStart
1	1312892	1312993	102	018 AT1G04690	18	+	AT1G04690	1313564	1315750	upstream	-672	571	NearestStart
1	1430835	1430936	102	019 AT1G05010	19	-	AT1G05010	1431190	1432858	downstream	2023	254	NearestStart
1	1416186	1416287	102	0020 AT1G04980	20	-	AT1G04980	1413644	1416144	upstream	-42	42	NearestStart
1	1569706	1569807	102	020 AT1G05370	20	-	AT1G05370	1569192	1572280	inside	2574	514	NearestStart
1	1458925	1459026	102	0022 AT1G05080	22	+	AT1G05080	1459091	1460579	upstream	-166	65	NearestStart
1	1462323	1462424	102	0023 AT1G05090	23	+	AT1G05090	1463202	1465622	upstream	-879	778	NearestStart
1	2188190	2188291	102	023 AT1G07128	23	-	AT1G07128	2187621	2188417	inside	227	126	NearestStart
1	1558451	1558552	102	0024 AT1G05330	24	+	AT1G05330	1558170	1558583	inside	281	31	NearestStart
1	2237903	2238004	102	024 AT1G07280	24	+	AT1G07280	2238087	2241217	upstream	-184	83	NearestStart
1	2025300	2025401	102	0025 AT1G06610	25	+	AT1G06610	2025356	2025428	overlapStart	-56	27	NearestStart
1	2274876	2274977	102	025 AT1G07400	25	+	AT1G07400	2274943	2275758	overlapStart	-67	34	NearestStart
1	2092880	2092981	102	0026 AT1G06810	26	-	AT1G06810	2091738	2092528	upstream	-352	352	NearestStart
1	2335746	2335847	102	026 AT1G07580	26	+	AT1G07580	2334822	2334894	downstream	924	852	NearestStart
1	2374955	2375056	102	027 AT1G07670	27	-	AT1G07670	2370052	2374545	upstream	-410	410	NearestStart
1	2437040	2437141	102	028 AT1G07885	28	-	AT1G07885	2436467	2436959	upstream	-81	81	NearestStart
1	2260088	2260189	102	0029 AT1G07350	29	-	AT1G07350	2257425	2260101	overlapStart	13	13	NearestStart
1	2321708	2321809	102	0031 AT1G07540	31	-	AT1G07540	2318433	2321048	upstream	-660	660	NearestStart
1	2333812	2333913	102	0032 AT1G07570	32	-	AT1G07570	2331170	2333738	upstream	-74	74	NearestStart
1	2437375	2437476	102	0035 AT1G07890	35	+	AT1G07890	2437330	2439665	inside	45	45	NearestStart
1	2945872	2945973	102	035 AT1G09140	35	-	AT1G09140	2942564	2945961	overlapStart	89	12	NearestStart
1	2712932	2713033	102	0036 AT1G08570	36	+	AT1G08570	2712883	2714734	inside	49	49	NearestStart
1	2976796	2976897	102	036 AT1G09210	36	-	AT1G09210	2972842	2976750	upstream	-46	46	NearestStart
1	3355439	3355540	102	037 AT1G10230	37	+	AT1G10230	3355571	3356359	upstream	-132	31	NearestStart
1	2865719	2865820	102	0038 AT1G08920	38	+	AT1G08920	2867259	2870656	upstream	-1540	1439	NearestStart
1	3442774	3442875	102	038 AT1G10470	38	-	AT1G10470	3442327	3443957	inside	1183	447	NearestStart
1	3664127	3664228	102	039 AT1G10960	39	+	AT1G10960	3664386	3665039	upstream	-259	158	NearestStart
1	2931899	2932000	102	0041 AT1G09080	41	-	AT1G09080	2929217	2931841	upstream	-58	58	NearestStart
1	3236379	3236480	102	0044 AT1G09935	44	-	AT1G09935	3234060	3235530	upstream	-849	849	NearestStart
1	3333919	3334020	102	0045 AT1G10170	45	-	AT1G10170	3333595	3337491	inside	3572	324	NearestStart
1	4855280	4855381	102	045 AT1G14200	45	-	AT1G14200	4854384	4855200	upstream	-80	80	NearestStart
1	4973797	4973898	102	046 AT1G14530	46	-	AT1G14530	4970858	4973726	upstream	-71	71	NearestStart
1	5089535	5089636	102	047 AT1G14770	47	-	AT1G14770	5086626	5088846	upstream	-689	689	NearestStart
1	3420122	3420223	102	0048 AT1G10410	48	-	AT1G10410	3416680	3419639	upstream	-483	483	NearestStart
1	5166694	5166795	102	049 AT1G14980	49	-	AT1G14980	5165628	5166745	overlapStart	51	50	NearestStart
1	3666647	3666748	102	0051 AT1G10970	51	-	AT1G10970	3665087	3667139	inside	492	391	NearestStart
1	3722776	3722877	102	0052 AT1G11130	52	+	AT1G11130	3722857	3727450	overlapStart	-81	20	NearestStart
1	3774438	3774539	102	0053 AT1G11260	53	+	AT1G11260	3777328	3780337	upstream	-2890	2789	NearestStart
1	5497728	5497829	102	053 AT1G16010	53	-	AT1G16010	5495373	5497723	upstream	-5	5	NearestStart
1	4076843	4076944	102	0054 AT1G12060	54	+	AT1G12060	4076334	4076981	inside	509	37	NearestStart
1	5691267	5691368	102	054 AT1G16660	54	+	AT1G16660	5692024	5696458	upstream	-757	656	NearestStart
1	4693325	4693426	102	0057 AT1G13690	57	+	AT1G13690	4693289	4694410	inside	36	36	NearestStart
1	6193930	6194031	102	057 AT1G17990	57	-	AT1G17990	6192071	6194093	inside	163	62	NearestStart
1	4797336	4797437	102	0058 AT1G14000	58	+	AT1G14000	4797358	4800283	overlapStart	-22	22	NearestStart
1	4913148	4913249	102	0060 AT1G14360	60	-	AT1G14360	4911093	4913152	overlapStart	4	4	NearestStart
1	6308083	6308184	102	061 AT1G18330	61	-	AT1G18330	6305966	6308013	upstream	-70	70	NearestStart
1	5077927	5078028	102	0062 AT1G14740	62	-	AT1G14740	5075213	5077791	upstream	-136	136	NearestStart
1	6385277	6385378	102	062 AT1G18560	62	+	AT1G18560	6385449	6388080	upstream	-172	71	NearestStart
1	5089977	5090078	102	0064 AT1G14780	64	+	AT1G14780	5090990	5094152	upstream	-1013	912	NearestStart
1	6464456	6464557	102	065 AT1G18740	65	+	AT1G18740	6463922	6465476	inside	534	534	NearestStart
1	5304349	5304450	102	0066 AT1G15430	66	+	AT1G15430	5304317	5306012	inside	32	32	NearestStart
1	6556728	6556829	102	066 AT1G18980	66	-	AT1G18980	6557254	6558045	downstream	1317	425	NearestStart
1	5344370	5344471	102	0067 AT1G15550	67	-	AT1G15550	5344478	5346166	downstream	1796	7	NearestStart
1	6622316	6622417	102	067 AT1G19180	67	+	AT1G19180	6622094	6623620	inside	222	222	NearestStart
1	6683583	6683684	102	068 AT1G19330	68	-	AT1G19330	6680563	6683533	upstream	-50	50	NearestStart
1	6704607	6704708	102	069 AT1G19390	69	-	AT1G19390	6700772	6703368	upstream	-1239	1239	NearestStart
1	5504453	5504554	102	0070 AT1G16030	70	-	AT1G16030	5502206	5504535	overlapStart	82	19	NearestStart
1	6765495	6765596	102	070 AT1G19540	70	+	AT1G19540	6765667	6767341	upstream	-172	71	NearestStart
1	5518175	5518276	102	0071 AT1G16100	71	-	AT1G16100	5518062	5518134	upstream	-41	41	NearestStart
1	6799811	6799912	102	071 AT1G19650	71	-	AT1G19650	6796202	6799764	upstream	-47	47	NearestStart
1	5763947	5764048	102	0073 AT1G16840	73	-	AT1G16840	5762694	5764073	inside	126	25	NearestStart
1	5784851	5784952	102	0074 AT1G16910	74	+	AT1G16910	5785003	5785927	upstream	-152	51	NearestStart
1	5945619	5945720	102	0075 AT1G17360	75	+	AT1G17360	5946764	5951473	upstream	-1145	1044	NearestStart
1	6002672	6002773	102	0077 AT1G17470	77	+	AT1G17470	6002912	6006405	upstream	-240	139	NearestStart
1	6152296	6152397	102	0078 AT1G17870	78	-	AT1G17870	6149939	6152222	upstream	-74	74	NearestStart
1	6209439	6209540	102	0079 AT1G18040	79	-	AT1G18040	6206871	6209500	overlapStart	61	40	NearestStart
1	7436909	7437010	102	079 AT1G21245	79	+	AT1G21245	7436842	7437342	inside	67	67	NearestStart
1	7654166	7654267	102	080 AT1G21790	80	+	AT1G21790	7654184	7655883	overlapStart	-18	18	NearestStart
1	6268645	6268746	102	0081 AT1G18210	81	-	AT1G18210	6266609	6268828	inside	183	82	NearestStart
1	6301180	6301281	102	0082 AT1G18300	82	+	AT1G18300	6299687	6301086	downstream	1493	94	NearestStart
1	7692462	7692563	102	082 AT1G21900	82	-	AT1G21900	7690802	7692438	upstream	-24	24	NearestStart
1	7704490	7704591	102	083 AT1G21920	83	-	AT1G21920	7704255	7706140	inside	1650	235	NearestStart
1	7884300	7884401	102	085 AT1G22320	85	-	AT1G22320	7884417	7884454	downstream	154	16	NearestStart
1	8059572	8059673	102	086 AT1G22767	86	-	AT1G22767	8061042	8061176	downstream	1604	1369	NearestStart
1	8338037	8338138	102	088 AT1G23490	88	+	AT1G23490	8336683	8338672	inside	1354	534	NearestStart
1	6627774	6627875	102	0089 AT1G19210	89	-	AT1G19210	6626822	6627530	upstream	-244	244	NearestStart
1	8536706	8536807	102	089 AT1G24140	89	-	AT1G24140	8536045	8537387	inside	681	580	NearestStart
1	6714101	6714202	102	0090 AT1G19400	90	-	AT1G19400	6712038	6714252	inside	151	50	NearestStart
1	8977195	8977296	102	092 AT1G25550	92	+	AT1G25550	8976434	8978093	inside	761	761	NearestStart
1	6932817	6932918	102	0093 AT1G19980	93	+	AT1G19980	6933016	6935002	upstream	-199	98	NearestStart
1	6969587	6969688	102	0094 AT1G20100	94	-	AT1G20100	6969107	6970956	inside	1369	480	NearestStart
1	6970703	6970804	102	0095 AT1G20100	95	-	AT1G20100	6969107	6970956	inside	253	152	NearestStart
1	9092540	9092641	102	095 AT1G26270	95	-	AT1G26270	9089524	9092457	upstream	-83	83	NearestStart
1	7084310	7084411	102	0096 AT1G20430	96	-	AT1G20430	7083196	7083835	upstream	-475	475	NearestStart
1	9286241	9286342	102	097 AT1G26800	97	-	AT1G26800	9285099	9286324	overlapStart	83	18	NearestStart
1	9407899	9408000	102	098 AT1G27090	98	-	AT1G27090	9403900	9406256	upstream	-1643	1643	NearestStart
1	7154392	7154493	102	0100 AT1G20640	100	+	AT1G20640	7154410	7158218	overlapStart	-18	18	NearestStart
1	9492805	9492906	102	100 AT1G27330	100	+	AT1G27330	9492964	9494069	upstream	-159	58	NearestStart
1	7216895	7216996	102	0101 AT1G20780	101	+	AT1G20780	7217128	7220784	upstream	-233	132	NearestStart
1	7242749	7242850	102	0102 AT1G20820	102	-	AT1G20820	7242761	7242832	includeFeature	83	12	NearestStart
1	9847868	9847969	102	102 AT1G28190	102	-	AT1G28190	9846884	9847923	overlapStart	55	46	NearestStart
1	7479039	7479140	102	0105 AT1G21350	105	-	AT1G21350	7476942	7479042	overlapStart	3	3	NearestStart
1	7488878	7488979	102	0106 AT1G21380	106	-	AT1G21380	7485636	7488713	upstream	-165	165	NearestStart
1	7554365	7554466	102	0107 AT1G21560	107	+	AT1G21560	7554784	7557056	upstream	-419	318	NearestStart
1	7645600	7645701	102	0108 AT1G21750	108	+	AT1G21750	7645700	7648841	overlapStart	-100	1	NearestStart
1	10548174	10548275	102	108 AT1G30070	108	-	AT1G30070	10546591	10548151	upstream	-23	23	NearestStart
1	11181524	11181625	102	110 AT1G31280	110	+	AT1G31280	11181711	11185344	upstream	-187	86	NearestStart
1	7754166	7754267	102	0112 AT1G22020	112	+	AT1G22020	7754321	7757383	upstream	-155	54	NearestStart
1	11301530	11301631	102	112 AT1G31550	112	-	AT1G31550	11295525	11297379	upstream	-4151	4151	NearestStart
1	11454728	11454829	102	113 AT1G31910	113	+	AT1G31910	11457126	11461825	upstream	-2398	2297	NearestStart
1	11578614	11578715	102	114 AT1G32172	114	+	AT1G32172	11578506	11580547	inside	108	108	NearestStart
1	7957616	7957717	102	0115 AT1G22530	115	-	AT1G22530	7955493	7958442	inside	826	725	NearestStart
1	11756424	11756525	102	115 AT1G32510	115	+	AT1G32510	11757000	11758118	upstream	-576	475	NearestStart
1	11799784	11799885	102	116 AT1G32640	116	-	AT1G32640	11798810	11800988	inside	1204	974	NearestStart
1	11800836	11800937	102	117 AT1G32640	117	-	AT1G32640	11798810	11800988	inside	152	51	NearestStart
1	8399830	8399931	102	0118 AT1G23740	118	-	AT1G23740	8398115	8399749	upstream	-81	81	NearestStart
1	11829633	11829734	102	119 AT1G32700	119	+	AT1G32700	11827433	11829759	inside	2200	25	NearestStart
1	8548662	8548763	102	0120 AT1G24150	120	+	AT1G24150	8549518	8551993	upstream	-856	755	NearestStart
1	12010666	12010767	102	121 AT1G33120	121	+	AT1G33120	12010901	12012524	upstream	-235	134	NearestStart
1	12023040	12023141	102	122 AT1G33140	122	+	AT1G33140	12023275	12024783	upstream	-235	134	NearestStart
1	8853765	8853866	102	0124 AT1G25260	124	-	AT1G25260	8853959	8855872	downstream	2107	93	NearestStart
1	12473807	12473908	102	125 AT1G34245	125	+	AT1G34245	12472868	12473754	downstream	939	53	NearestStart
1	12896992	12897093	102	126 AT1G35210	126	-	AT1G35210	12896652	12897402	inside	410	309	NearestStart
1	13030249	13030350	102	127 AT1G35430	127	-	AT1G35430	13030553	13031152	downstream	903	203	NearestStart
1	13125344	13125445	102	128 AT1G35580	128	-	AT1G35580	13122204	13125264	upstream	-80	80	NearestStart
1	9499512	9499613	102	0130 AT1G27350	130	-	AT1G27350	9498151	9499425	upstream	-87	87	NearestStart
1	9647871	9647972	102	0131 AT1G27720	131	-	AT1G27720	9643351	9647376	upstream	-495	495	NearestStart
1	13454864	13454965	102	131 AT1G36060	131	-	AT1G36060	13454496	13456331	inside	1467	368	NearestStart
1	9671671	9671772	102	0132 AT1G27760	132	+	AT1G27760	9668584	9671616	downstream	3087	55	NearestStart
1	9732487	9732588	102	0133 AT1G27930	133	-	AT1G27930	9731260	9732719	inside	232	131	NearestStart
1	9963386	9963487	102	0134 AT1G28380	134	+	AT1G28380	9963593	9966320	upstream	-207	106	NearestStart
1	10180453	10180554	102	0135 AT1G29150	135	+	AT1G29150	10180518	10182703	overlapStart	-65	36	NearestStart
1	10354027	10354128	102	0136 AT1G29640	136	-	AT1G29640	10355703	10356482	downstream	2455	1575	NearestStart
1	17848564	17848665	102	136 AT1G48300	136	+	AT1G48300	17847356	17848564	overlapEnd	1208	0	NearestStart
1	10355620	10355721	102	0137 AT1G29640	137	-	AT1G29640	10355703	10356482	overlapEnd	862	18	NearestStart
1	18305363	18305464	102	139 AT1G49450	139	+	AT1G49450	18305541	18307557	upstream	-178	77	NearestStart
1	10622513	10622614	102	0140 AT1G30200	140	+	AT1G30200	10625029	10627105	upstream	-2516	2415	NearestStart
1	10789870	10789971	102	0141 AT1G30480	141	+	AT1G30480	10790022	10792575	upstream	-152	51	NearestStart
1	18406953	18407054	102	141 AT1G49740	141	+	AT1G49740	18407518	18410022	upstream	-565	464	NearestStart
1	10860537	10860638	102	0142 AT1G30640	142	+	AT1G30640	10860655	10864700	upstream	-118	17	NearestStart
1	10892276	10892377	102	0143 AT1G30700	143	+	AT1G30700	10892570	10894572	upstream	-294	193	NearestStart
1	18951028	18951129	102	143 AT1G51160	143	+	AT1G51160	18949591	18951783	inside	1437	654	NearestStart
1	18973738	18973839	102	144 AT1G51175	144	-	AT1G51175	18965955	18971576	upstream	-2162	2162	NearestStart
1	11556927	11557028	102	0145 AT1G32120	145	+	AT1G32120	11552926	11558777	inside	4001	1749	NearestStart
1	19600564	19600665	102	147 AT1G52610	147	-	AT1G52610	19596595	19599402	upstream	-1162	1162	NearestStart
1	20180288	20180389	102	150 AT1G54050	150	-	AT1G54050	20179422	20180281	upstream	-7	7	NearestStart
1	11666259	11666360	102	0151 AT1G32340	151	-	AT1G32340	11663070	11666058	upstream	-201	201	NearestStart
1	11840454	11840555	102	0155 AT1G32730	155	+	AT1G32730	11840910	11843257	upstream	-456	355	NearestStart
1	11928395	11928496	102	0156 AT1G32920	156	+	AT1G32920	11928807	11929302	upstream	-412	311	NearestStart
1	21092744	21092845	102	158 AT1G56340	158	-	AT1G56340	21089844	21092660	upstream	-84	84	NearestStart
1	21207218	21207319	102	159 AT1G56600	159	+	AT1G56600	21207537	21209596	upstream	-319	218	NearestStart
1	12152459	12152560	102	0160 AT1G33500	160	+	AT1G33500	12152573	12154715	upstream	-114	13	NearestStart
1	12685068	12685169	102	0161 AT1G34630	161	+	AT1G34630	12685200	12687641	upstream	-132	31	NearestStart
1	13192547	13192648	102	0165 AT1G35660	165	+	AT1G35660	13192743	13197976	upstream	-196	95	NearestStart
1	13698676	13698777	102	0167 AT1G36370	167	-	AT1G36370	13696042	13698639	upstream	-37	37	NearestStart
1	21755830	21755931	102	167 AT1G58561	167	+	AT1G58561	21748675	21753246	downstream	7155	2584	NearestStart
1	23021957	23022058	102	175 AT1G62301	175	-	AT1G62301	23020515	23020685	upstream	-1272	1272	NearestStart
1	23230950	23231051	102	176 AT1G62740	176	+	AT1G62740	23230956	23233543	overlapStart	-6	6	NearestStart
1	23510372	23510473	102	178 AT1G63410	178	-	AT1G63410	23510075	23511997	inside	1625	297	NearestStart
1	23516694	23516795	102	179 AT1G63420	179	+	AT1G63420	23515874	23518910	inside	820	820	NearestStart
1	23633218	23633319	102	180 AT1G63710	180	-	AT1G63710	23632178	23633942	inside	724	623	NearestStart
1	17892707	17892808	102	0183 AT1G48410	183	-	AT1G48410	17885633	17892596	upstream	-111	111	NearestStart
1	23941834	23941935	102	183 AT1G64450	183	-	AT1G64450	23941598	23942846	inside	1012	236	NearestStart
1	18078620	18078721	102	0184 AT1G48880	184	+	AT1G48880	18081033	18082925	upstream	-2413	2312	NearestStart
1	24350872	24350973	102	184 AT1G65486	184	+	AT1G65486	24349523	24350306	downstream	1349	566	NearestStart
1	24357685	24357786	102	185 AT1G65500	185	+	AT1G65500	24357867	24358616	upstream	-182	81	NearestStart
1	18393679	18393780	102	0186 AT1G49710	186	-	AT1G49710	18391338	18393947	inside	268	167	NearestStart
1	24634437	24634538	102	186 AT1G66160	186	+	AT1G66160	24637196	24638608	upstream	-2759	2658	NearestStart
1	19031691	19031792	102	0189 AT1G51340	189	+	AT1G51340	19031997	19034979	upstream	-306	205	NearestStart
1	19052692	19052793	102	0190 AT1G51400	190	-	AT1G51400	19052023	19052582	upstream	-110	110	NearestStart
1	19320400	19320501	102	0191 AT1G51970	191	-	AT1G51970	19314542	19314916	upstream	-5484	5484	NearestStart
1	19575782	19575883	102	0192 AT1G52560	192	-	AT1G52560	19574760	19575866	overlapStart	84	17	NearestStart
1	25238146	25238247	102	192 AT1G67360	192	-	AT1G67360	25236811	25238216	overlapStart	70	31	NearestStart
1	19685742	19685843	102	0194 AT1G52870	194	+	AT1G52870	19685745	19687907	overlapStart	-3	3	NearestStart
1	25473386	25473487	102	194 AT1G67920	194	+	AT1G67920	25473544	25474140	upstream	-158	57	NearestStart
1	19957650	19957751	102	0195 AT1G53470	195	+	AT1G53470	19958587	19961578	upstream	-937	836	NearestStart
1	19980379	19980480	102	0196 AT1G53540	196	+	AT1G53540	19980462	19981109	overlapStart	-83	18	NearestStart
1	25677305	25677406	102	196 AT1G68470	196	-	AT1G68470	25676395	25678288	inside	983	882	NearestStart
1	20629681	20629782	102	0200 AT1G55300	200	-	AT1G55300	20628023	20629692	overlapStart	11	11	NearestStart
1	26113241	26113342	102	200 AT1G69460	200	-	AT1G69460	26111809	26113243	overlapStart	2	2	NearestStart
1	20651468	20651569	102	0201 AT1G55340	201	+	AT1G55340	20651831	20653648	upstream	-363	262	NearestStart
1	20731229	20731330	102	0202 AT1G55530	202	-	AT1G55530	20729182	20731283	overlapStart	54	47	NearestStart
1	20791249	20791350	102	0203 AT1G55625	203	+	AT1G55625	20791311	20791392	overlapStart	-62	39	NearestStart
1	26299522	26299623	102	203 AT1G69850	203	-	AT1G69850	26296676	26300472	inside	950	849	NearestStart
1	21007928	21008029	102	0204 AT1G56140	204	-	AT1G56140	21001574	21007809	upstream	-119	119	NearestStart
1	21088594	21088695	102	0205 AT1G56330	205	-	AT1G56330	21086555	21088549	upstream	-45	45	NearestStart
1	26587552	26587653	102	206 AT1G70520	206	-	AT1G70520	26584729	26587419	upstream	-133	133	NearestStart
1	21130502	21130603	102	0207 AT1G56423	207	+	AT1G56423	21128912	21130839	inside	1590	236	NearestStart
1	26654647	26654748	102	207 AT1G70700	207	+	AT1G70700	26654768	26657064	upstream	-121	20	NearestStart
1	21141504	21141605	102	0208 AT1G56440	208	-	AT1G56440	21138530	21141571	overlapStart	67	34	NearestStart
1	26655746	26655847	102	208 AT1G70700	208	+	AT1G70700	26654768	26657064	inside	978	978	NearestStart
1	27040409	27040510	102	209 AT1G71870	209	-	AT1G71870	27032456	27034895	upstream	-5514	5514	NearestStart
1	21237851	21237952	102	0210 AT1G56660	210	+	AT1G56660	21237888	21240558	overlapStart	-37	37	NearestStart
1	27159644	27159745	102	211 AT1G72175	211	+	AT1G72175	27157875	27159558	downstream	1769	86	NearestStart
1	21345425	21345526	102	0212 AT1G57630	212	+	AT1G57630	21345639	21346157	upstream	-214	113	NearestStart
1	27214706	27214807	102	212 AT1G72280	212	-	AT1G72280	27211845	27214665	upstream	-41	41	NearestStart
1	21780077	21780178	102	0213 AT1G58807	213	+	AT1G58807	21780185	21784314	upstream	-108	7	NearestStart
1	21816335	21816436	102	0215 AT1G59124	215	+	AT1G59124	21816443	21820572	upstream	-108	7	NearestStart
1	21827895	21827996	102	0216 AT1G59218	216	+	AT1G59218	21828033	21832708	upstream	-138	37	NearestStart
1	22031278	22031379	102	0217 AT1G59860	217	+	AT1G59860	22031413	22032132	upstream	-135	34	NearestStart
1	22070753	22070854	102	0218 AT1G59950	218	-	AT1G59950	22068033	22070588	upstream	-165	165	NearestStart
1	22200149	22200250	102	0219 AT1G60190	219	+	AT1G60190	22198403	22200678	inside	1746	428	NearestStart
1	22449564	22449665	102	0220 AT1G60970	220	-	AT1G60970	22447848	22449526	upstream	-38	38	NearestStart
1	27645367	27645468	102	220 AT1G73530	220	-	AT1G73530	27643633	27645394	overlapStart	27	27	NearestStart
1	22625360	22625461	102	0221 AT1G61330	221	+	AT1G61330	22622975	22624527	downstream	2385	833	NearestStart
1	27645816	27645917	102	221 AT1G73530	221	-	AT1G73530	27643633	27645394	upstream	-422	422	NearestStart
1	22628520	22628621	102	0222 AT1G61340	222	+	AT1G61340	22628265	22630009	inside	255	255	NearestStart
1	22814227	22814328	102	0223 AT1G61790	223	+	AT1G61790	22814390	22815430	upstream	-163	62	NearestStart
1	27860397	27860498	102	224 AT1G74088	224	+	AT1G74088	27861116	27862753	upstream	-719	618	NearestStart
1	27940207	27940308	102	225 AT1G74310	225	-	AT1G74310	27936508	27940190	upstream	-17	17	NearestStart
1	23087068	23087169	102	0226 AT1G62390	226	-	AT1G62390	23084293	23087127	overlapStart	59	42	NearestStart
1	28189759	28189860	102	227 AT1G75090	227	-	AT1G75090	28187447	28189725	upstream	-34	34	NearestStart
1	28520064	28520165	102	229 AT1G75970	229	-	AT1G75970	28519985	28520056	upstream	-8	8	NearestStart
1	23946095	23946196	102	0231 AT1G64470	231	-	AT1G64470	23944722	23945772	upstream	-323	323	NearestStart
1	28586586	28586687	102	231 AT1G76170	231	-	AT1G76170	28584039	28586225	upstream	-361	361	NearestStart
1	24016408	24016509	102	0232 AT1G64625	232	+	AT1G64625	24016643	24019271	upstream	-235	134	NearestStart
1	24601119	24601220	102	0234 AT1G66080	234	-	AT1G66080	24600217	24601157	overlapStart	38	38	NearestStart
1	29035578	29035679	102	234 AT1G77280	234	-	AT1G77280	29031468	29035882	inside	304	203	NearestStart
1	24602046	24602147	102	0235 AT1G66090	235	+	AT1G66090	24602146	24604763	overlapStart	-100	1	NearestStart
1	29354126	29354227	102	235 AT1G78070	235	+	AT1G78070	29355022	29358993	upstream	-896	795	NearestStart
1	29354867	29354968	102	236 AT1G78070	236	+	AT1G78070	29355022	29358993	upstream	-155	54	NearestStart
1	24771104	24771205	102	0237 AT1G66400	237	-	AT1G66400	24770575	24771371	inside	267	166	NearestStart
1	29361145	29361246	102	237 AT1G78080	237	+	AT1G78080	29364249	29366073	upstream	-3104	3003	NearestStart
1	24811726	24811827	102	0238 AT1G66500	238	-	AT1G66500	24811149	24812650	inside	924	577	NearestStart
1	29362956	29363057	102	238 AT1G78080	238	+	AT1G78080	29364249	29366073	upstream	-1293	1192	NearestStart
1	29365008	29365109	102	239 AT1G78080	239	+	AT1G78080	29364249	29366073	inside	759	759	NearestStart
1	24831155	24831256	102	0240 AT1G66553	240	+	AT1G66553	24831160	24831270	overlapStart	-5	5	NearestStart
1	29365674	29365775	102	240 AT1G78080	240	+	AT1G78080	29364249	29366073	inside	1425	298	NearestStart
1	24839030	24839131	102	0241 AT1G66580	241	+	AT1G66580	24839165	24840612	upstream	-135	34	NearestStart
1	29573300	29573401	102	241 AT1G78610	241	-	AT1G78610	29569030	29572126	upstream	-1174	1174	NearestStart
1	24842542	24842643	102	0242 AT1G66590	242	+	AT1G66590	24841123	24842411	downstream	1419	131	NearestStart
1	24892255	24892356	102	0243 AT1G66740	243	+	AT1G66740	24892340	24893766	overlapStart	-85	16	NearestStart
1	29804461	29804562	102	243 AT1G79240	243	+	AT1G79240	29804123	29804195	downstream	338	266	NearestStart
1	25008054	25008155	102	0244 AT1G67000	244	-	AT1G67000	25004109	25007647	upstream	-407	407	NearestStart
1	29805377	29805478	102	244 AT1G79240	244	+	AT1G79240	29804123	29804195	downstream	1254	1182	NearestStart
1	29808403	29808504	102	245 AT1G79245	245	-	AT1G79245	29804735	29809514	inside	1111	1010	NearestStart
1	30224191	30224292	102	247 AT1G80400	247	+	AT1G80400	30225176	30227575	upstream	-985	884	NearestStart
1	25599309	25599410	102	0248 AT1G68300	248	-	AT1G68300	25598331	25599357	overlapStart	48	48	NearestStart
1	30267259	30267360	102	249 AT1G80490	249	-	AT1G80490	30260903	30267038	upstream	-221	221	NearestStart
1	25830659	25830760	102	0251 AT1G68765	251	-	AT1G68765	25829952	25830487	upstream	-172	172	NearestStart
1	25918079	25918180	102	0252 AT1G68930	252	+	AT1G68930	25918314	25920545	upstream	-235	134	NearestStart
1	25941117	25941218	102	0253 AT1G69000	253	+	AT1G69000	25941164	25941235	overlapStart	-47	17	NearestStart
1	26382738	26382839	102	0256 AT1G70060	256	+	AT1G70060	26383244	26389916	upstream	-506	405	NearestStart
1	26415345	26415446	102	0257 AT1G70140	257	-	AT1G70140	26412688	26415230	upstream	-115	115	NearestStart
1	26541303	26541404	102	0258 AT1G70420	258	-	AT1G70420	26539574	26540762	upstream	-541	541	NearestStart
1	26637635	26637736	102	0261 AT1G70645	261	+	AT1G70645	26638000	26638107	upstream	-365	264	NearestStart
1	26694735	26694836	102	0263 AT1G70780	263	-	AT1G70780	26695166	26696392	downstream	1657	330	NearestStart
1	26703772	26703873	102	0264 AT1G70810	264	+	AT1G70810	26704130	26705236	upstream	-358	257	NearestStart
1	26762378	26762479	102	0265 AT1G70980	265	+	AT1G70980	26762339	26764623	inside	39	39	NearestStart
1	26770224	26770325	102	0266 AT1G71000	266	-	AT1G71000	26769336	26770111	upstream	-113	113	NearestStart
1	26799479	26799580	102	0267 AT1G71040	267	-	AT1G71040	26796966	26800322	inside	843	742	NearestStart
1	27053923	27054024	102	0268 AT1G71880	268	+	AT1G71880	27054180	27056341	upstream	-257	156	NearestStart
1	27079903	27080004	102	0269 AT1G71940	269	+	AT1G71940	27078524	27080248	inside	1379	244	NearestStart
1	27126976	27127077	102	0270 AT1G72100	270	+	AT1G72100	27127212	27128978	upstream	-236	135	NearestStart
1	27224299	27224400	102	0273 AT1G72310	273	+	AT1G72310	27225897	27227545	upstream	-1598	1497	NearestStart
1	27301880	27301981	102	0274 AT1G72510	274	+	AT1G72510	27303366	27304850	upstream	-1486	1385	NearestStart
1	27353780	27353881	102	0275 AT1G72660	275	+	AT1G72660	27353791	27356670	overlapStart	-11	11	NearestStart
1	27393292	27393393	102	0276 AT1G72780	276	+	AT1G72780	27393385	27393466	overlapStart	-93	8	NearestStart
1	27596053	27596154	102	0277 AT1G73390	277	-	AT1G73390	27590810	27595142	upstream	-911	911	NearestStart
1	27699087	27699188	102	0279 AT1G73670	279	+	AT1G73670	27700050	27703440	upstream	-963	862	NearestStart
1	27917388	27917489	102	0280 AT1G74240	280	+	AT1G74240	27917396	27920139	overlapStart	-8	8	NearestStart
1	28285436	28285537	102	0286 AT1G75380	286	-	AT1G75380	28281389	28284045	upstream	-1391	1391	NearestStart
1	28420002	28420103	102	0287 AT1G75680	287	-	AT1G75680	28417052	28419529	upstream	-473	473	NearestStart
1	28483881	28483982	102	0288 AT1G75850	288	-	AT1G75850	28477768	28483928	overlapStart	47	47	NearestStart
1	28549500	28549601	102	0289 AT1G76080	289	-	AT1G76080	28547786	28549419	upstream	-81	81	NearestStart
1	28587538	28587639	102	0290 AT1G76180	290	-	AT1G76180	28586676	28587931	inside	393	292	NearestStart
1	28767696	28767797	102	0291 AT1G76650	291	-	AT1G76650	28766750	28768138	inside	442	341	NearestStart
1	28940592	28940693	102	0292 AT1G77000	292	+	AT1G77000	28940147	28942623	inside	445	445	NearestStart
1	29023496	29023597	102	0293 AT1G77250	293	-	AT1G77250	29020265	29023474	upstream	-22	22	NearestStart
1	29307204	29307305	102	0295 AT1G77950	295	+	AT1G77950	29306957	29311194	inside	247	247	NearestStart
1	29404741	29404842	102	0304 AT1G78150	304	+	AT1G78150	29404648	29406752	inside	93	93	NearestStart
1	29424813	29424914	102	0305 AT1G78210	305	-	AT1G78210	29422716	29424375	upstream	-438	438	NearestStart
1	29429321	29429422	102	0306 AT1G78230	306	+	AT1G78230	29430225	29432764	upstream	-904	803	NearestStart
1	29898406	29898507	102	0310 AT1G79480	310	-	AT1G79480	29897727	29899604	inside	1198	679	NearestStart
1	29926510	29926611	102	0311 AT1G79550	311	-	AT1G79550	29924023	29926582	overlapStart	72	29	NearestStart
1	30062749	30062850	102	0313 AT1G79920	313	-	AT1G79920	30058632	30062744	upstream	-5	5	NearestStart
1	30245813	30245914	102	0315 AT1G80450	315	-	AT1G80450	30243930	30244783	upstream	-1030	1030	NearestStart
2	97778	97879	102	252 AT2G01140	252	-	AT2G01140	94811	96655	upstream	-1123	1123	NearestStart
2	1184514	1184615	102	260 AT2G03890	260	+	AT2G03890	1185522	1188545	upstream	-1008	907	NearestStart
2	2329673	2329774	102	264 AT2G06000	264	-	AT2G06000	2327386	2329691	overlapStart	18	18	NearestStart
2	2563864	2563965	102	267 AT2G06460	267	+	AT2G06460	2563267	2564309	inside	597	344	NearestStart
2	2587560	2587661	102	268 AT2G06520	268	-	AT2G06520	2587729	2588358	downstream	798	68	NearestStart
2	2587988	2588089	102	269 AT2G06520	269	-	AT2G06520	2587729	2588358	inside	370	259	NearestStart
2	5960255	5960356	102	285 AT2G14120	285	-	AT2G14120	5953940	5960123	upstream	-132	132	NearestStart
2	6018443	6018544	102	286 AT2G14210	286	+	AT2G14210	6018558	6023863	upstream	-115	14	NearestStart
2	6708890	6708991	102	292 AT2G15390	292	-	AT2G15390	6709260	6711156	downstream	2266	269	NearestStart
2	6946507	6946608	102	294 AT2G15950	294	-	AT2G15950	6946843	6946879	downstream	372	235	NearestStart
2	7458938	7459039	102	296 AT2G17120	296	+	AT2G17120	7459047	7460819	upstream	-109	8	NearestStart
2	7755630	7755731	102	297 AT2G17830	297	+	AT2G17830	7754210	7755604	downstream	1420	26	NearestStart
2	7864222	7864323	102	298 AT2G18090	298	+	AT2G18090	7864314	7867766	overlapStart	-92	9	NearestStart
2	7995890	7995991	102	302 AT2G18440	302	-	AT2G18440	7994941	7997239	inside	1349	949	NearestStart
2	7996762	7996863	102	303 AT2G18440	303	-	AT2G18440	7994941	7997239	inside	477	376	NearestStart
2	8098409	8098510	102	305 AT2G18690	305	+	AT2G18690	8097420	8098827	inside	989	317	NearestStart
2	8641681	8641782	102	306 AT2G20010	306	-	AT2G20010	8637747	8641556	upstream	-125	125	NearestStart
2	8849977	8850078	102	307 AT2G20560	307	-	AT2G20560	8848130	8850010	overlapStart	33	33	NearestStart
2	9002623	9002724	102	309 AT2G20940	309	-	AT2G20940	9002032	9002701	overlapStart	78	23	NearestStart
2	9055493	9055594	102	310 AT2G21130	310	-	AT2G21130	9055398	9056232	inside	739	95	NearestStart
2	9406038	9406139	102	313 AT2G22125	313	+	AT2G22125	9406263	9414518	upstream	-225	124	NearestStart
2	9517531	9517632	102	314 AT2G22426	314	+	AT2G22426	9517017	9517229	downstream	514	302	NearestStart
2	9526624	9526725	102	315 AT2G22430	315	-	AT2G22430	9526095	9527830	inside	1206	529	NearestStart
2	9528000	9528101	102	316 AT2G22430	316	-	AT2G22430	9526095	9527830	upstream	-170	170	NearestStart
2	268932	269033	102	0318 AT2G01600	318	+	AT2G01600	268818	272610	inside	114	114	NearestStart
2	477703	477804	102	0321 AT2G02010	321	-	AT2G02010	474165	476594	upstream	-1109	1109	NearestStart
2	9696401	9696502	102	321 AT2G22790	321	+	AT2G22790	9695932	9696909	inside	469	407	NearestStart
2	560719	560820	102	0322 AT2G02180	322	+	AT2G02180	560864	563233	upstream	-145	44	NearestStart
2	9842505	9842606	102	322 AT2G23120	322	+	AT2G23120	9842043	9842634	inside	462	28	NearestStart
2	587239	587340	102	0323 AT2G02220	323	-	AT2G02220	583978	587124	upstream	-115	115	NearestStart
2	9905927	9906028	102	323 AT2G23290	323	-	AT2G23290	9904787	9905920	upstream	-7	7	NearestStart
2	773661	773762	102	0324 AT2G02760	324	+	AT2G02760	773684	775371	overlapStart	-23	23	NearestStart
2	801411	801512	102	0325 AT2G02810	325	+	AT2G02810	801530	803436	upstream	-119	18	NearestStart
2	9977494	9977595	102	325 AT2G23430	325	-	AT2G23430	9976746	9978021	inside	527	426	NearestStart
2	884088	884189	102	0326 AT2G03020	326	-	AT2G03020	882645	884148	overlapStart	60	41	NearestStart
2	9978116	9978217	102	326 AT2G23430	326	-	AT2G23430	9976746	9978021	upstream	-95	95	NearestStart
2	893586	893687	102	0327 AT2G03040	327	-	AT2G03040	892823	893572	upstream	-14	14	NearestStart
2	937260	937361	102	0328 AT2G03120	328	+	AT2G03120	937420	940339	upstream	-160	59	NearestStart
2	10135505	10135606	102	328 AT2G23808	328	+	AT2G23808	10135175	10135465	downstream	330	40	NearestStart
2	1025749	1025850	102	0329 AT2G03370	329	-	AT2G03370	1024710	1027045	inside	1296	1039	NearestStart
2	10135894	10135995	102	329 AT2G23808	329	+	AT2G23808	10135175	10135465	downstream	719	429	NearestStart
2	1050040	1050141	102	0330 AT2G03480	330	+	AT2G03480	1050842	1054613	upstream	-802	701	NearestStart
2	1281682	1281783	102	0331 AT2G04030	331	+	AT2G04030	1281841	1286104	upstream	-159	58	NearestStart
2	10582692	10582793	102	331 AT2G24840	331	+	AT2G24840	10581082	10582015	downstream	1610	677	NearestStart
2	1393793	1393894	102	0332 AT2G04135	332	-	AT2G04135	1391930	1392938	upstream	-855	855	NearestStart
2	1515526	1515627	102	0333 AT2G04350	333	+	AT2G04350	1515805	1519308	upstream	-279	178	NearestStart
2	1519616	1519717	102	0334 AT2G04360	334	-	AT2G04360	1519393	1521056	inside	1440	223	NearestStart
2	1572240	1572341	102	0335 AT2G04510	335	-	AT2G04510	1570497	1571827	upstream	-413	413	NearestStart
2	11135519	11135620	102	335 AT2G26150	335	+	AT2G26150	11135682	11137396	upstream	-163	62	NearestStart
2	11274119	11274220	102	337 AT2G26510	337	+	AT2G26510	11273911	11277630	inside	208	208	NearestStart
2	11284936	11285037	102	338 AT2G26530	338	-	AT2G26530	11282775	11284229	upstream	-707	707	NearestStart
2	11777490	11777591	102	342 AT2G27580	342	-	AT2G27580	11776411	11777529	overlapStart	39	39	NearestStart
2	11860397	11860498	102	343 AT2G27830	343	+	AT2G27830	11860218	11861475	inside	179	179	NearestStart
2	12232842	12232943	102	345 AT2G28550	345	-	AT2G28550	12225842	12228543	upstream	-4299	4299	NearestStart
2	12615471	12615572	102	347 AT2G29400	347	-	AT2G29400	12613081	12615399	upstream	-72	72	NearestStart
2	12625537	12625638	102	348 AT2G29450	348	-	AT2G29450	12624586	12625637	overlapStart	100	1	NearestStart
2	12680215	12680316	102	349 AT2G29660	349	+	AT2G29660	12678890	12680667	inside	1325	351	NearestStart
2	12681706	12681807	102	350 AT2G29660	350	+	AT2G29660	12678890	12680667	downstream	2816	1039	NearestStart
2	6534080	6534181	102	0351 AT2G15080	351	+	AT2G15080	6533687	6536995	inside	393	393	NearestStart
2	12683307	12683408	102	351 AT2G29670	351	-	AT2G29670	12681958	12685087	inside	1780	1349	NearestStart
2	6881055	6881156	102	0353 AT2G15790	353	-	AT2G15790	6877774	6880898	upstream	-157	157	NearestStart
2	12905344	12905445	102	353 AT2G30250	353	-	AT2G30250	12903236	12905198	upstream	-146	146	NearestStart
2	12939531	12939632	102	354 AT2G30360	354	-	AT2G30360	12936979	12938834	upstream	-697	697	NearestStart
2	7756269	7756370	102	0357 AT2G17840	357	-	AT2G17840	7755605	7757852	inside	1583	664	NearestStart
2	7776670	7776771	102	0358 AT2G17900	358	-	AT2G17900	7773328	7776683	overlapStart	13	13	NearestStart
2	13660847	13660948	102	359 AT2G32160	359	+	AT2G32160	13662213	13666269	upstream	-1366	1265	NearestStart
2	8045454	8045555	102	0361 AT2G18540	361	-	AT2G18540	8042382	8045008	upstream	-446	446	NearestStart
2	14253267	14253368	102	361 AT2G33700	361	+	AT2G33700	14253424	14255993	upstream	-157	56	NearestStart
2	15192961	15193062	102	363 AT2G36220	363	+	AT2G36220	15192480	15193698	inside	481	481	NearestStart
2	15445290	15445391	102	364 AT2G36830	364	+	AT2G36830	15445425	15446574	upstream	-135	34	NearestStart
2	8370455	8370556	102	0365 AT2G19310	365	-	AT2G19310	8369794	8370406	upstream	-49	49	NearestStart
2	8474979	8475080	102	0366 AT2G19580	366	-	AT2G19580	8472134	8475153	inside	174	73	NearestStart
2	15969737	15969838	102	367 AT2G38120	367	+	AT2G38120	15972993	15977180	upstream	-3256	3155	NearestStart
2	8783487	8783588	102	0368 AT2G20350	368	+	AT2G20350	8784769	8785396	upstream	-1282	1181	NearestStart
2	16701142	16701243	102	371 AT2G40000	371	-	AT2G40000	16700510	16702028	inside	886	632	NearestStart
2	9209206	9209307	102	0372 AT2G21500	372	-	AT2G21500	9207549	9210231	inside	1025	924	NearestStart
2	9209548	9209649	102	0373 AT2G21500	373	-	AT2G21500	9207549	9210231	inside	683	582	NearestStart
2	9369356	9369457	102	0374 AT2G22010	374	-	AT2G22010	9363109	9369461	inside	105	4	NearestStart
2	9454176	9454277	102	0376 AT2G22241	376	+	AT2G22241	9454244	9454399	overlapStart	-68	33	NearestStart
2	17261884	17261985	102	378 AT2G41410	378	-	AT2G41410	17261728	17262884	inside	1000	156	NearestStart
2	9561457	9561558	102	0380 AT2G22496	380	+	AT2G22496	9560761	9560923	downstream	696	534	NearestStart
2	17480943	17481044	102	381 AT2G41890	381	-	AT2G41890	17478058	17480352	upstream	-591	591	NearestStart
2	17639630	17639731	102	383 AT2G42350	383	+	AT2G42350	17639152	17639998	inside	478	267	NearestStart
2	9593727	9593828	102	0385 AT2G22590	385	+	AT2G22590	9592996	9594535	inside	731	707	NearestStart
2	17940530	17940631	102	386 AT2G43140	386	-	AT2G43140	17931525	17935686	upstream	-4844	4844	NearestStart
2	18045859	18045960	102	387 AT2G43460	387	-	AT2G43460	18046004	18047401	downstream	1542	44	NearestStart
2	9813296	9813397	102	0388 AT2G23060	388	-	AT2G23060	9812771	9814724	inside	1428	525	NearestStart
2	18137566	18137667	102	388 AT2G43780	388	-	AT2G43780	18136182	18137652	overlapStart	86	15	NearestStart
2	18477921	18478022	102	392 AT2G44810	392	+	AT2G44810	18479053	18480197	upstream	-1132	1031	NearestStart
2	18537800	18537901	102	393 AT2G44940	393	+	AT2G44940	18537257	18538418	inside	543	517	NearestStart
2	18627150	18627251	102	394 AT2G45180	394	+	AT2G45180	18626320	18626997	downstream	830	153	NearestStart
2	10244730	10244831	102	0395 AT2G24100	395	+	AT2G24100	10244886	10246919	upstream	-156	55	NearestStart
2	10272543	10272644	102	0396 AT2G24165	396	-	AT2G24165	10272672	10273595	downstream	1052	28	NearestStart
2	18913583	18913684	102	396 AT2G45970	396	-	AT2G45970	18912260	18914739	inside	1156	1055	NearestStart
2	10273733	10273834	102	0397 AT2G24165	397	-	AT2G24165	10272672	10273595	upstream	-138	138	NearestStart
2	18964450	18964551	102	397 AT2G46170	397	+	AT2G46170	18965313	18967213	upstream	-863	762	NearestStart
2	10496771	10496872	102	0398 AT2G24680	398	-	AT2G24680	10493263	10496878	inside	107	6	NearestStart
2	19019251	19019352	102	399 AT2G46330	399	-	AT2G46330	19018508	19019255	overlapStart	4	4	NearestStart
2	10600649	10600750	102	0400 AT2G24915	400	-	AT2G24915	10599227	10599766	upstream	-883	883	NearestStart
2	19043074	19043175	102	400 AT2G46390	400	-	AT2G46390	19042301	19043060	upstream	-14	14	NearestStart
2	10683997	10684098	102	0401 AT2G25110	401	+	AT2G25110	10684135	10686085	upstream	-138	37	NearestStart
2	10702096	10702197	102	0402 AT2G25140	402	-	AT2G25140	10697703	10702152	overlapStart	56	45	NearestStart
2	19048000	19048101	102	402 AT2G46410	402	-	AT2G46410	19049172	19050341	downstream	2341	1071	NearestStart
2	10831301	10831402	102	0403 AT2G25450	403	-	AT2G25450	10829916	10831655	inside	354	253	NearestStart
2	10835287	10835388	102	0404 AT2G25460	404	-	AT2G25460	10832754	10835483	inside	196	95	NearestStart
2	11137737	11137838	102	0406 AT2G26160	406	-	AT2G26160	11137978	11139451	downstream	1714	140	NearestStart
2	19204874	19204975	102	406 AT2G46735	406	+	AT2G46735	19204185	19205112	inside	689	137	NearestStart
2	19231957	19232058	102	407 AT2G46787	407	+	AT2G46787	19232377	19232523	upstream	-420	319	NearestStart
2	11346894	11346995	102	0409 AT2G26680	409	-	AT2G26680	11343801	11345402	upstream	-1492	1492	NearestStart
2	19368964	19369065	102	409 AT2G47180	409	-	AT2G47180	19368798	19370441	inside	1477	166	NearestStart
2	11388471	11388572	102	0410 AT2G26730	410	+	AT2G26730	11388407	11391641	inside	64	64	NearestStart
2	19406726	19406827	102	410 AT2G47260	410	-	AT2G47260	19404820	19407084	inside	358	257	NearestStart
2	19559891	19559992	102	411 AT2G47740	411	-	AT2G47740	19559855	19559925	overlapStart	34	34	NearestStart
2	11866924	11867025	102	0413 AT2G27860	413	-	AT2G27860	11864393	11866907	upstream	-17	17	NearestStart
2	11885143	11885244	102	0414 AT2G27920	414	-	AT2G27920	11885571	11889176	downstream	4033	327	NearestStart
2	11926507	11926608	102	0415 AT2G28000	415	+	AT2G28000	11926449	11929389	inside	58	58	NearestStart
2	11943559	11943660	102	0416 AT2G28056	416	-	AT2G28056	11941661	11943604	overlapStart	45	45	NearestStart
2	12028159	12028260	102	0417 AT2G28210	417	+	AT2G28210	12029997	12032420	upstream	-1838	1737	NearestStart
2	12633821	12633922	102	0420 AT2G29500	420	-	AT2G29500	12633091	12633805	upstream	-16	16	NearestStart
2	12804963	12805064	102	0422 AT2G30000	422	-	AT2G30000	12803853	12804977	overlapStart	14	14	NearestStart
2	12993246	12993347	102	0424 AT2G30480	424	-	AT2G30480	12987096	12993403	inside	157	56	NearestStart
2	13137270	13137371	102	0425 AT2G30850	425	-	AT2G30850	13137236	13137308	overlapStart	38	34	NearestStart
2	13316071	13316172	102	0426 AT2G31240	426	-	AT2G31240	13317415	13319560	downstream	3489	1243	NearestStart
2	13438068	13438169	102	0427 AT2G31560	427	+	AT2G31560	13436557	13438011	downstream	1511	57	NearestStart
2	13505074	13505175	102	0428 AT2G31751	428	-	AT2G31751	13499341	13502114	upstream	-2960	2960	NearestStart
2	13505713	13505814	102	0429 AT2G31760	429	+	AT2G31760	13508493	13510390	upstream	-2780	2679	NearestStart
2	13524103	13524204	102	0430 AT2G31810	430	+	AT2G31810	13524221	13528557	upstream	-118	17	NearestStart
2	13586703	13586804	102	0432 AT2G31955	432	-	AT2G31955	13584139	13586700	upstream	-3	3	NearestStart
2	13653849	13653950	102	0433 AT2G32120	433	-	AT2G32120	13651510	13653921	overlapStart	72	29	NearestStart
2	13675478	13675579	102	0434 AT2G32200	434	+	AT2G32200	13676488	13677231	upstream	-1010	909	NearestStart
2	13676284	13676385	102	0435 AT2G32200	435	+	AT2G32200	13676488	13677231	upstream	-204	103	NearestStart
2	13965389	13965490	102	0437 AT2G32920	437	-	AT2G32920	13962318	13965472	overlapStart	83	18	NearestStart
2	14043302	14043403	102	0438 AT2G33110	438	-	AT2G33110	14041038	14043358	overlapStart	56	45	NearestStart
2	14269481	14269582	102	0441 AT2G33740	441	+	AT2G33740	14269581	14271723	overlapStart	-100	1	NearestStart
2	14325352	14325453	102	0442 AT2G33855	442	-	AT2G33855	14324309	14325192	upstream	-160	160	NearestStart
2	14382211	14382312	102	0443 AT2G34040	443	-	AT2G34040	14377734	14382494	inside	283	182	NearestStart
2	14524412	14524513	102	0444 AT2G34430	444	+	AT2G34430	14524756	14525763	upstream	-344	243	NearestStart
2	15298583	15298684	102	0447 AT2G36460	447	-	AT2G36460	15296701	15298514	upstream	-69	69	NearestStart
2	15320599	15320700	102	0448 AT2G36520	448	-	AT2G36520	15320385	15320467	upstream	-132	132	NearestStart
2	15324175	15324276	102	0449 AT2G36530	449	-	AT2G36530	15320756	15323869	upstream	-306	306	NearestStart
2	15337908	15338009	102	0450 AT2G36571	450	-	AT2G36571	15337989	15338129	overlapEnd	221	20	NearestStart
2	15410207	15410308	102	0451 AT2G36740	451	-	AT2G36740	15406690	15409835	upstream	-372	372	NearestStart
2	15593958	15594059	102	0453 AT2G37120	453	-	AT2G37120	15594030	15594961	overlapEnd	1003	29	NearestStart
2	15608555	15608656	102	0454 AT2G37150	454	-	AT2G37150	15603581	15608454	upstream	-101	101	NearestStart
2	15637170	15637271	102	0455 AT2G37220	455	-	AT2G37220	15634525	15636409	upstream	-761	761	NearestStart
2	15843933	15844034	102	0456 AT2G37800	456	-	AT2G37800	15841039	15843610	upstream	-323	323	NearestStart
2	16017155	16017256	102	0458 AT2G38250	458	+	AT2G38250	16018357	16019500	upstream	-1202	1101	NearestStart
2	16018083	16018184	102	0459 AT2G38250	459	+	AT2G38250	16018357	16019500	upstream	-274	173	NearestStart
2	16028754	16028855	102	0460 AT2G38260	460	-	AT2G38260	16025429	16028594	upstream	-160	160	NearestStart
2	16068255	16068356	102	0461 AT2G38340	461	-	AT2G38340	16067396	16068291	overlapStart	36	36	NearestStart
2	16553587	16553688	102	0462 AT2G39705	462	+	AT2G39705	16556856	16557577	upstream	-3269	3168	NearestStart
2	16626393	16626494	102	0463 AT2G39840	463	+	AT2G39840	16627258	16629289	upstream	-865	764	NearestStart
2	16700913	16701014	102	0464 AT2G39990	464	-	AT2G39990	16698092	16700012	upstream	-901	901	NearestStart
2	16741100	16741201	102	0466 AT2G40090	466	-	AT2G40090	16737466	16740370	upstream	-730	730	NearestStart
2	16833048	16833149	102	0467 AT2G40300	467	-	AT2G40300	16831293	16833280	inside	232	131	NearestStart
2	16850540	16850641	102	0468 AT2G40340	468	-	AT2G40340	16848438	16850487	upstream	-53	53	NearestStart
2	17158763	17158864	102	0469 AT2G41160	469	-	AT2G41160	17156029	17158880	inside	117	16	NearestStart
2	17266265	17266366	102	0471 AT2G41415	471	-	AT2G41415	17264402	17265082	upstream	-1183	1183	NearestStart
2	17354891	17354992	102	0472 AT2G41620	472	-	AT2G41620	17347304	17355084	inside	193	92	NearestStart
2	17459512	17459613	102	0473 AT2G41835	473	-	AT2G41835	17457786	17459568	overlapStart	56	45	NearestStart
2	17489581	17489682	102	0475 AT2G41900	475	+	AT2G41900	17490405	17493922	upstream	-824	723	NearestStart
2	17627188	17627289	102	0478 AT2G42320	478	+	AT2G42320	17627342	17630797	upstream	-154	53	NearestStart
2	17752246	17752347	102	0480 AT2G42620	480	+	AT2G42620	17756140	17758468	upstream	-3894	3793	NearestStart
2	17891539	17891640	102	0481 AT2G43018	481	+	AT2G43018	17891504	17894633	inside	35	35	NearestStart
2	18075857	18075958	102	0483 AT2G43560	483	-	AT2G43560	18073859	18075498	upstream	-359	359	NearestStart
2	18095628	18095729	102	0484 AT2G43630	484	+	AT2G43630	18095775	18097488	upstream	-147	46	NearestStart
2	18143428	18143529	102	0486 AT2G43795	486	-	AT2G43795	18140944	18142369	upstream	-1059	1059	NearestStart
2	18409641	18409742	102	0487 AT2G44600	487	+	AT2G44600	18408695	18410053	inside	946	311	NearestStart
2	18495347	18495448	102	0489 AT2G44840	489	+	AT2G44840	18495341	18496272	inside	6	6	NearestStart
2	18588276	18588377	102	0491 AT2G45070	491	-	AT2G45070	18587017	18588377	inside	101	0	NearestStart
2	18605643	18605744	102	0492 AT2G45126	492	-	AT2G45126	18605871	18605963	downstream	320	127	NearestStart
2	18701254	18701355	102	0495 AT2G45380	495	-	AT2G45380	18699428	18703093	inside	1839	1738	NearestStart
2	18814350	18814451	102	0496 AT2G45660	496	-	AT2G45660	18807538	18811047	upstream	-3303	3303	NearestStart
2	18910372	18910473	102	0497 AT2G45960	497	+	AT2G45960	18910295	18911982	inside	77	77	NearestStart
2	18919115	18919216	102	0499 AT2G45980	499	-	AT2G45980	18917352	18919109	upstream	-6	6	NearestStart
2	18986055	18986156	102	0501 AT2G46240	501	+	AT2G46240	18986133	18989947	overlapStart	-78	23	NearestStart
2	18988419	18988520	102	0502 AT2G46240	502	+	AT2G46240	18986133	18989947	inside	2286	1427	NearestStart
2	18998688	18998789	102	0505 AT2G46270	505	+	AT2G46270	19000191	19003403	upstream	-1503	1402	NearestStart
2	19349962	19350063	102	0510 AT2G47130	510	-	AT2G47130	19349536	19350539	inside	577	426	NearestStart
2	19513436	19513537	102	0514 AT2G47560	514	-	AT2G47560	19511717	19512728	upstream	-708	708	NearestStart
3	536654	536755	102	414 AT3G02540	414	-	AT3G02540	532808	536342	upstream	-312	312	NearestStart
3	1728046	1728147	102	420 AT3G05800	420	+	AT3G05800	1727306	1728296	inside	740	149	NearestStart
3	2229163	2229264	102	425 AT3G07040	425	-	AT3G07040	2225952	2229024	upstream	-139	139	NearestStart
3	2244961	2245062	102	426 AT3G07090	426	-	AT3G07090	2242998	2244820	upstream	-141	141	NearestStart
3	2264664	2264765	102	427 AT3G07150	427	-	AT3G07150	2263806	2264576	upstream	-88	88	NearestStart
3	2718636	2718737	102	430 AT3G08940	430	+	AT3G08940	2717675	2718883	inside	961	146	NearestStart
3	2737129	2737230	102	431 AT3G08960	431	-	AT3G08960	2729819	2736884	upstream	-245	245	NearestStart
3	2871001	2871102	102	432 AT3G09350	432	+	AT3G09350	2871045	2873312	overlapStart	-44	44	NearestStart
3	2905896	2905997	102	433 AT3G09440	433	-	AT3G09440	2903198	2905729	upstream	-167	167	NearestStart
3	2971652	2971753	102	434 AT3G09690	434	+	AT3G09690	2971873	2974843	upstream	-221	120	NearestStart
3	3019100	3019201	102	435 AT3G09840	435	+	AT3G09840	3019340	3023052	upstream	-240	139	NearestStart
3	3068814	3068915	102	436 AT3G09980	436	+	AT3G09980	3069231	3071429	upstream	-417	316	NearestStart
3	3090546	3090647	102	437 AT3G10015	437	+	AT3G10015	3090544	3090626	overlapEnd	2	2	NearestStart
3	3379329	3379430	102	439 AT3G10800	439	+	AT3G10800	3379254	3381621	inside	75	75	NearestStart
3	3419831	3419932	102	440 AT3G10930	440	-	AT3G10930	3420130	3420832	downstream	1001	198	NearestStart
3	3537764	3537865	102	444 AT3G11290	444	-	AT3G11290	3535610	3537843	overlapStart	79	22	NearestStart
3	3698678	3698779	102	447 AT3G11700	447	+	AT3G11700	3698839	3701493	upstream	-161	60	NearestStart
3	3839001	3839102	102	449 AT3G12050	449	+	AT3G12050	3839102	3841466	overlapStart	-101	0	NearestStart
3	3993896	3993997	102	450 AT3G12580	450	-	AT3G12580	3991261	3993792	upstream	-104	104	NearestStart
3	4310824	4310925	102	453 AT3G13310	453	-	AT3G13310	4310608	4311441	inside	617	216	NearestStart
3	4311920	4312021	102	454 AT3G13310	454	-	AT3G13310	4310608	4311441	upstream	-479	479	NearestStart
3	4330291	4330392	102	455 AT3G13330	455	-	AT3G13330	4319647	4330061	upstream	-230	230	NearestStart
3	4389083	4389184	102	456 AT3G13470	456	+	AT3G13470	4389256	4392801	upstream	-173	72	NearestStart
3	4715128	4715229	102	464 AT3G14200	464	-	AT3G14200	4712574	4714653	upstream	-475	475	NearestStart
3	4831362	4831463	102	467 AT3G14440	467	-	AT3G14440	4831288	4833599	inside	2237	74	NearestStart
3	5121881	5121982	102	468 AT3G15210	468	+	AT3G15210	5121422	5122562	inside	459	459	NearestStart
3	5122533	5122634	102	469 AT3G15210	469	+	AT3G15210	5121422	5122562	overlapEnd	1111	29	NearestStart
3	5227966	5228067	102	472 AT3G15480	472	-	AT3G15480	5226248	5227789	upstream	-177	177	NearestStart
3	5380849	5380950	102	474 AT3G15909	474	+	AT3G15909	5381603	5381740	upstream	-754	653	NearestStart
3	5445132	5445233	102	475 AT3G16050	475	-	AT3G16050	5443950	5445329	inside	197	96	NearestStart
3	6088985	6089086	102	479 AT3G17790	479	+	AT3G17790	6089605	6091231	upstream	-620	519	NearestStart
3	6151994	6152095	102	480 AT3G17980	480	+	AT3G17980	6152121	6153434	upstream	-127	26	NearestStart
3	6762766	6762867	102	484 AT3G19508	484	-	AT3G19508	6762127	6762720	upstream	-46	46	NearestStart
3	7093650	7093751	102	489 AT3G20340	489	-	AT3G20340	7092900	7093501	upstream	-149	149	NearestStart
3	7094307	7094408	102	490 AT3G20340	490	-	AT3G20340	7092900	7093501	upstream	-806	806	NearestStart
3	7224098	7224199	102	491 AT3G20650	491	-	AT3G20650	7220799	7224090	upstream	-8	8	NearestStart
3	7912226	7912327	102	493 AT3G22380	493	+	AT3G22380	7912905	7919510	upstream	-679	578	NearestStart
3	7946138	7946239	102	494 AT3G22420	494	+	AT3G22420	7946526	7949096	upstream	-388	287	NearestStart
3	8230518	8230619	102	497 AT3G23120	497	-	AT3G23120	8227222	8229576	upstream	-942	942	NearestStart
3	8231257	8231358	102	498 AT3G23120	498	-	AT3G23120	8227222	8229576	upstream	-1681	1681	NearestStart
3	8307916	8308017	102	499 AT3G23250	499	+	AT3G23250	8309209	8310826	upstream	-1293	1192	NearestStart
3	8685373	8685474	102	500 AT3G24050	500	+	AT3G24050	8685873	8687677	upstream	-500	399	NearestStart
3	8686372	8686473	102	501 AT3G24050	501	+	AT3G24050	8685873	8687677	inside	499	499	NearestStart
3	8919102	8919203	102	502 AT3G24500	502	+	AT3G24500	8918679	8919683	inside	423	423	NearestStart
3	9711492	9711593	102	506 AT3G26510	506	-	AT3G26510	9710337	9712660	inside	1168	1067	NearestStart
3	9712519	9712620	102	507 AT3G26510	507	-	AT3G26510	9710337	9712660	inside	141	40	NearestStart
3	9828839	9828940	102	509 AT3G26740	509	+	AT3G26740	9827801	9828680	downstream	1038	159	NearestStart
3	10506339	10506440	102	510 AT3G28180	510	+	AT3G28180	10505829	10509239	inside	510	510	NearestStart
3	10507279	10507380	102	511 AT3G28180	511	+	AT3G28180	10505829	10509239	inside	1450	1450	NearestStart
3	10508880	10508981	102	512 AT3G28180	512	+	AT3G28180	10505829	10509239	inside	3051	258	NearestStart
3	10520292	10520393	102	513 AT3G28210	513	+	AT3G28210	10520509	10521532	upstream	-217	116	NearestStart
3	10693768	10693869	102	514 AT3G28540	514	+	AT3G28540	10694444	10696123	upstream	-676	575	NearestStart
3	10740954	10741055	102	515 AT3G28660	515	-	AT3G28660	10738715	10740930	upstream	-24	24	NearestStart
3	538390	538491	102	0517 AT3G02550	517	-	AT3G02550	536505	537998	upstream	-392	392	NearestStart
3	11482080	11482181	102	517 AT3G29639	517	-	AT3G29639	11478732	11479749	upstream	-2331	2331	NearestStart
3	618749	618850	102	0518 AT3G02840	518	+	AT3G02840	618409	619686	inside	340	340	NearestStart
3	619172	619273	102	0519 AT3G02840	519	+	AT3G02840	618409	619686	inside	763	413	NearestStart
3	15436865	15436966	102	519 AT3G43540	519	+	AT3G43540	15430689	15433187	downstream	6176	3678	NearestStart
3	637020	637121	102	0520 AT3G02885	520	-	AT3G02885	638021	639055	downstream	2035	900	NearestStart
3	15871158	15871259	102	520 AT3G44110	520	-	AT3G44110	15868794	15871256	overlapStart	98	3	NearestStart
3	691972	692073	102	0521 AT3G03060	521	+	AT3G03060	692056	695648	overlapStart	-84	17	NearestStart
3	15952461	15952562	102	521 AT3G44260	521	-	AT3G44260	15952045	15953084	inside	623	416	NearestStart
3	763135	763236	102	0522 AT3G03270	522	-	AT3G03270	761310	763115	upstream	-20	20	NearestStart
3	16201407	16201508	102	522 AT3G44630	522	+	AT3G44630	16195955	16201225	downstream	5452	182	NearestStart
3	842044	842145	102	0523 AT3G03520	523	-	AT3G03520	837877	840624	upstream	-1420	1420	NearestStart
3	1021212	1021313	102	0524 AT3G03950	524	+	AT3G03950	1021260	1024009	overlapStart	-48	48	NearestStart
3	16273819	16273920	102	524 AT3G44720	524	+	AT3G44720	16271652	16273344	downstream	2167	475	NearestStart
3	1070966	1071067	102	0525 AT3G04080	525	-	AT3G04080	1067790	1071295	inside	329	228	NearestStart
3	1080749	1080850	102	0526 AT3G04120	526	+	AT3G04120	1080950	1083530	upstream	-201	100	NearestStart
3	1081866	1081967	102	0527 AT3G04120	527	+	AT3G04120	1080950	1083530	inside	916	916	NearestStart
3	1139383	1139484	102	0528 AT3G04300	528	+	AT3G04300	1140193	1141030	upstream	-810	709	NearestStart
3	16787678	16787779	102	528 AT3G45730	528	+	AT3G45730	16789980	16790582	upstream	-2302	2201	NearestStart
3	1278023	1278124	102	0530 AT3G04700	530	+	AT3G04700	1276668	1277824	downstream	1355	199	NearestStart
3	1287597	1287698	102	0531 AT3G04721	531	-	AT3G04721	1286927	1287097	upstream	-500	500	NearestStart
3	1397427	1397528	102	0532 AT3G05030	532	-	AT3G05030	1393296	1397358	upstream	-69	69	NearestStart
3	17018891	17018992	102	532 AT3G46310	532	-	AT3G46310	17017451	17017825	upstream	-1066	1066	NearestStart
3	1620446	1620547	102	0533 AT3G05580	533	-	AT3G05580	1617847	1620120	upstream	-326	326	NearestStart
3	17178471	17178572	102	533 AT3G46620	533	-	AT3G46620	17178697	17180067	downstream	1596	125	NearestStart
3	1645186	1645287	102	0534 AT3G05640	534	-	AT3G05640	1640393	1643253	upstream	-1933	1933	NearestStart
3	17179060	17179161	102	534 AT3G46620	534	-	AT3G46620	17178697	17180067	inside	1007	363	NearestStart
3	17179896	17179997	102	535 AT3G46620	535	-	AT3G46620	17178697	17180067	inside	171	70	NearestStart
3	2132664	2132765	102	0536 AT3G06760	536	+	AT3G06760	2132758	2134556	overlapStart	-94	7	NearestStart
3	17367635	17367736	102	538 AT3G47170	538	-	AT3G47170	17368672	17370494	downstream	2859	936	NearestStart
3	2455106	2455207	102	0541 AT3G07680	541	+	AT3G07680	2455290	2456879	upstream	-184	83	NearestStart
3	17418866	17418967	102	541 AT3G47290	541	+	AT3G47290	17420510	17423588	upstream	-1644	1543	NearestStart
3	2479403	2479504	102	0542 AT3G07770	542	+	AT3G07770	2479548	2484194	upstream	-145	44	NearestStart
3	2484319	2484420	102	0543 AT3G07780	543	+	AT3G07780	2484469	2487024	upstream	-150	49	NearestStart
3	17523020	17523121	102	543 AT3G47543	543	-	AT3G47543	17522656	17522829	upstream	-191	191	NearestStart
3	2611532	2611633	102	0544 AT3G08590	544	-	AT3G08590	2608471	2611418	upstream	-114	114	NearestStart
3	2641019	2641120	102	0545 AT3G08690	545	+	AT3G08690	2641056	2642688	overlapStart	-37	37	NearestStart
3	17974650	17974751	102	545 AT3G48515	545	-	AT3G48515	17974591	17974626	upstream	-24	24	NearestStart
3	18024998	18025099	102	547 AT3G48650	547	+	AT3G48650	18024663	18026149	inside	335	335	NearestStart
3	18026465	18026566	102	548 AT3G48650	548	+	AT3G48650	18024663	18026149	downstream	1802	316	NearestStart
3	18096812	18096913	102	549 AT3G48810	549	+	AT3G48810	18097048	18099721	upstream	-236	135	NearestStart
3	18476945	18477046	102	553 AT3G49810	553	-	AT3G49810	18474537	18476834	upstream	-111	111	NearestStart
3	18634104	18634205	102	555 AT3G50260	555	+	AT3G50260	18634576	18635398	upstream	-472	371	NearestStart
3	18700570	18700671	102	556 AT3G50380	556	-	AT3G50380	18686443	18700533	upstream	-37	37	NearestStart
3	18734478	18734579	102	557 AT3G50480	557	+	AT3G50480	18733068	18734388	downstream	1410	90	NearestStart
3	3091854	3091955	102	0558 AT3G10020	558	-	AT3G10020	3091043	3091766	upstream	-88	88	NearestStart
3	3187296	3187397	102	0559 AT3G10300	559	+	AT3G10300	3186314	3188205	inside	982	808	NearestStart
3	3219260	3219361	102	0560 AT3G10370	560	+	AT3G10370	3216368	3219270	overlapEnd	2892	10	NearestStart
3	3366489	3366590	102	0561 AT3G10745	561	-	AT3G10745	3366331	3366430	upstream	-59	59	NearestStart
3	3471661	3471762	102	0564 AT3G11080	564	+	AT3G11080	3470440	3473312	inside	1221	1221	NearestStart
3	19115121	19115222	102	564 AT3G51540	564	+	AT3G51540	19115342	19117210	upstream	-221	120	NearestStart
3	3481963	3482064	102	0565 AT3G11120	565	+	AT3G11120	3481052	3481448	downstream	911	515	NearestStart
3	19163674	19163775	102	565 AT3G51660	565	-	AT3G51660	19164063	19165247	downstream	1573	288	NearestStart
3	3589427	3589528	102	0566 AT3G11415	566	+	AT3G11415	3588684	3589685	inside	743	157	NearestStart
3	19230691	19230792	102	566 AT3G51840	566	-	AT3G51840	19225360	19229163	upstream	-1528	1528	NearestStart
3	3674396	3674497	102	0567 AT3G11640	567	+	AT3G11640	3674499	3675198	upstream	-103	2	NearestStart
3	19250910	19251011	102	567 AT3G51890	567	-	AT3G51890	19249480	19250974	overlapStart	64	37	NearestStart
3	19264874	19264975	102	569 AT3G51910	569	+	AT3G51910	19265294	19266619	upstream	-420	319	NearestStart
3	3985679	3985780	102	0570 AT3G12560	570	-	AT3G12560	3981983	3985550	upstream	-129	129	NearestStart
3	19265653	19265754	102	570 AT3G51910	570	+	AT3G51910	19265294	19266619	inside	359	359	NearestStart
3	4049440	4049541	102	0575 AT3G12740	575	+	AT3G12740	4049515	4051775	overlapStart	-75	26	NearestStart
3	19570096	19570197	102	576 AT3G52800	576	+	AT3G52800	19569311	19570682	inside	785	485	NearestStart
3	4330777	4330878	102	0578 AT3G13335	578	+	AT3G13335	4330772	4330843	overlapEnd	5	5	NearestStart
3	4561046	4561147	102	0580 AT3G13857	580	+	AT3G13857	4561107	4561345	overlapStart	-61	40	NearestStart
3	19940461	19940562	102	580 AT3G53830	580	+	AT3G53830	19940814	19943799	upstream	-353	252	NearestStart
3	4565278	4565379	102	0581 AT3G13860	581	-	AT3G13860	4561517	4565279	overlapStart	1	1	NearestStart
3	20048815	20048916	102	581 AT3G54140	581	-	AT3G54140	20045663	20048572	upstream	-243	243	NearestStart
3	20121525	20121626	102	582 AT3G54340	582	-	AT3G54340	20119173	20121170	upstream	-355	355	NearestStart
3	20141739	20141840	102	583 AT3G54400	583	-	AT3G54400	20140058	20142642	inside	903	802	NearestStart
3	20775820	20775921	102	585 AT3G55980	585	+	AT3G55980	20776295	20778842	upstream	-475	374	NearestStart
3	20777022	20777123	102	586 AT3G55980	586	+	AT3G55980	20776295	20778842	inside	727	727	NearestStart
3	20778175	20778276	102	587 AT3G55980	587	+	AT3G55980	20776295	20778842	inside	1880	566	NearestStart
3	4833756	4833857	102	0588 AT3G14440	588	-	AT3G14440	4831288	4833599	upstream	-157	157	NearestStart
3	4847000	4847101	102	0589 AT3G14450	589	+	AT3G14450	4849788	4851601	upstream	-2788	2687	NearestStart
3	4914668	4914769	102	0590 AT3G14620	590	+	AT3G14620	4914914	4917078	upstream	-246	145	NearestStart
3	5119832	5119933	102	0591 AT3G15200	591	-	AT3G15200	5117489	5119060	upstream	-772	772	NearestStart
3	21262828	21262929	102	592 AT3G57450	592	+	AT3G57450	21261934	21262622	downstream	894	206	NearestStart
3	21387509	21387610	102	593 AT3G57710	593	-	AT3G57710	21384676	21387399	upstream	-110	110	NearestStart
3	21395393	21395494	102	594 AT3G57760	594	+	AT3G57760	21395593	21397244	upstream	-200	99	NearestStart
3	5162369	5162470	102	0595 AT3G15340	595	-	AT3G15340	5159698	5162841	inside	472	371	NearestStart
3	21827729	21827830	102	595 AT3G59050	595	-	AT3G59050	21824696	21827509	upstream	-220	220	NearestStart
3	5165504	5165605	102	0596 AT3G15350	596	+	AT3G15350	5166206	5169151	upstream	-702	601	NearestStart
3	5340051	5340152	102	0598 AT3G15770	598	+	AT3G15770	5340074	5341339	overlapStart	-23	23	NearestStart
3	22375947	22376048	102	598 AT3G60540	598	-	AT3G60540	22374963	22375865	upstream	-82	82	NearestStart
3	5342714	5342815	102	0599 AT3G15790	599	+	AT3G15790	5343016	5344700	upstream	-302	201	NearestStart
3	22513607	22513708	102	599 AT3G60930	599	+	AT3G60930	22514027	22516871	upstream	-420	319	NearestStart
3	5349348	5349449	102	0600 AT3G15810	600	-	AT3G15810	5347822	5349288	upstream	-60	60	NearestStart
3	22515661	22515762	102	600 AT3G60930	600	+	AT3G60930	22514027	22516871	inside	1634	1109	NearestStart
3	22517747	22517848	102	601 AT3G60935	601	-	AT3G60935	22517150	22520275	inside	2528	597	NearestStart
3	22650812	22650913	102	602 AT3G61190	602	-	AT3G61190	22650159	22651488	inside	676	575	NearestStart
3	5617703	5617804	102	0603 AT3G16510	603	-	AT3G16510	5616992	5618294	inside	591	490	NearestStart
3	5920156	5920257	102	0604 AT3G17330	604	-	AT3G17330	5916940	5920188	overlapStart	32	32	NearestStart
3	6119603	6119704	102	0607 AT3G17860	607	+	AT3G17860	6119767	6123019	upstream	-164	63	NearestStart
3	22886529	22886630	102	607 AT3G61826	607	-	AT3G61826	22886631	22886723	downstream	194	1	NearestStart
3	6393759	6393860	102	0608 AT3G18560	608	+	AT3G18560	6393910	6394785	upstream	-151	50	NearestStart
3	23040614	23040715	102	608 AT3G62260	608	-	AT3G62260	23038290	23040584	upstream	-30	30	NearestStart
3	6772530	6772631	102	0609 AT3G19520	609	+	AT3G19520	6772687	6775445	upstream	-157	56	NearestStart
3	23153509	23153610	102	610 AT3G62600	610	-	AT3G62600	23150790	23153510	overlapStart	1	1	NearestStart
3	23345188	23345289	102	611 AT3G63190	611	-	AT3G63190	23342582	23344773	upstream	-415	415	NearestStart
3	7286640	7286741	102	0612 AT3G20830	612	-	AT3G20830	7284963	7286260	upstream	-380	380	NearestStart
3	7644116	7644217	102	0613 AT3G21700	613	+	AT3G21700	7644350	7646383	upstream	-234	133	NearestStart
3	7908082	7908183	102	0614 AT3G22370	614	+	AT3G22370	7906791	7908740	inside	1291	557	NearestStart
3	7908713	7908814	102	0615 AT3G22370	615	+	AT3G22370	7906791	7908740	overlapEnd	1922	27	NearestStart
3	8019618	8019719	102	0617 AT3G22680	617	+	AT3G22680	8019708	8020508	overlapStart	-90	11	NearestStart
3	8213546	8213647	102	0618 AT3G23085	618	-	AT3G23085	8209764	8211155	upstream	-2391	2391	NearestStart
3	8640085	8640186	102	0621 AT3G23910	621	-	AT3G23910	8636427	8639442	upstream	-643	643	NearestStart
3	8641322	8641423	102	0622 AT3G23920	622	+	AT3G23920	8641569	8644449	upstream	-247	146	NearestStart
3	8641905	8642006	102	0623 AT3G23920	623	+	AT3G23920	8641569	8644449	inside	336	336	NearestStart
3	8668858	8668959	102	0625 AT3G23990	625	+	AT3G23990	8668918	8672578	overlapStart	-60	41	NearestStart
3	8703162	8703263	102	0626 AT3G24100	626	+	AT3G24100	8703286	8704228	upstream	-124	23	NearestStart
3	8942304	8942405	102	0628 AT3G24518	628	-	AT3G24518	8938260	8942488	inside	184	83	NearestStart
3	9113867	9113968	102	0629 AT3G25013	629	+	AT3G25013	9113875	9116188	overlapStart	-8	8	NearestStart
3	9188140	9188241	102	0630 AT3G25230	630	+	AT3G25230	9188181	9191419	overlapStart	-41	41	NearestStart
3	9195345	9195446	102	0631 AT3G25250	631	+	AT3G25250	9195503	9197124	upstream	-158	57	NearestStart
3	9212982	9213083	102	0632 AT3G25400	632	+	AT3G25400	9213156	9214281	upstream	-174	73	NearestStart
3	9306342	9306443	102	0633 AT3G25597	633	+	AT3G25597	9305922	9306766	inside	420	323	NearestStart
3	9639173	9639274	102	0634 AT3G26295	634	-	AT3G26295	9636701	9638348	upstream	-825	825	NearestStart
3	9641138	9641239	102	0635 AT3G26300	635	-	AT3G26300	9639199	9640866	upstream	-272	272	NearestStart
3	9710035	9710136	102	0636 AT3G26500	636	-	AT3G26500	9708109	9709964	upstream	-71	71	NearestStart
3	10318187	10318288	102	0638 AT3G27825	638	+	AT3G27825	10318262	10318333	overlapStart	-75	26	NearestStart
3	10358796	10358897	102	0639 AT3G27910	639	-	AT3G27910	10357232	10358116	upstream	-680	680	NearestStart
3	10487286	10487387	102	0640 AT3G28155	640	-	AT3G28155	10485301	10485991	upstream	-1295	1295	NearestStart
3	11011478	11011579	102	0642 AT3G29030	642	-	AT3G29030	11011308	11013358	inside	1880	170	NearestStart
3	12450146	12450247	102	0646 AT3G30775	646	-	AT3G30775	12448636	12451248	inside	1102	1001	NearestStart
3	15903387	15903488	102	0654 AT3G44190	654	-	AT3G44190	15901797	15903608	inside	221	120	NearestStart
3	16096155	16096256	102	0657 AT3G44480	657	-	AT3G44480	16090564	16096359	inside	204	103	NearestStart
3	16927264	16927365	102	0659 AT3G46090	659	-	AT3G46090	16926216	16926850	upstream	-414	414	NearestStart
3	16984746	16984847	102	0660 AT3G46230	660	-	AT3G46230	16984118	16984841	overlapStart	95	6	NearestStart
3	17128052	17128153	102	0662 AT3G46520	662	+	AT3G46520	17128263	17130210	upstream	-211	110	NearestStart
3	17152683	17152784	102	0663 AT3G46590	663	+	AT3G46590	17152775	17156227	overlapStart	-92	9	NearestStart
3	17255350	17255451	102	0666 AT3G46850	666	+	AT3G46850	17256338	17259442	upstream	-988	887	NearestStart
3	17340434	17340535	102	0667 AT3G47080	667	-	AT3G47080	17338106	17340396	upstream	-38	38	NearestStart
3	17495503	17495604	102	0669 AT3G47470	669	-	AT3G47470	17493372	17495033	upstream	-470	470	NearestStart
3	17758661	17758762	102	0671 AT3G48090	671	-	AT3G48090	17755374	17757780	upstream	-881	881	NearestStart
3	17908551	17908652	102	0672 AT3G48360	672	-	AT3G48360	17908192	17910525	inside	1974	359	NearestStart
3	18362184	18362285	102	0675 AT3G49520	675	+	AT3G49520	18359584	18360750	downstream	2600	1434	NearestStart
3	18471177	18471278	102	0676 AT3G49796	676	+	AT3G49796	18471057	18471302	inside	120	24	NearestStart
3	18559149	18559250	102	0678 AT3G50060	678	-	AT3G50060	18557970	18559106	upstream	-43	43	NearestStart
3	18665371	18665472	102	0681 AT3G50340	681	-	AT3G50340	18665094	18666672	inside	1301	277	NearestStart
3	18895324	18895425	102	0685 AT3G50830	685	-	AT3G50830	18893845	18895497	inside	173	72	NearestStart
3	18919031	18919132	102	0686 AT3G50910	686	+	AT3G50910	18919513	18922238	upstream	-482	381	NearestStart
3	18931599	18931700	102	0689 AT3G50940	689	+	AT3G50940	18933763	18935611	upstream	-2164	2063	NearestStart
3	19249066	19249167	102	0691 AT3G51880	691	-	AT3G51880	19246984	19249124	overlapStart	58	43	NearestStart
3	19626903	19627004	102	0694 AT3G52930	694	-	AT3G52930	19626748	19629073	inside	2170	155	NearestStart
3	19629343	19629444	102	0695 AT3G52930	695	-	AT3G52930	19626748	19629073	upstream	-270	270	NearestStart
3	19723220	19723321	102	0696 AT3G53230	696	+	AT3G53230	19723351	19726672	upstream	-131	30	NearestStart
3	20752642	20752743	102	0701 AT3G55950	701	-	AT3G55950	20753691	20756395	downstream	3753	948	NearestStart
3	20753989	20754090	102	0702 AT3G55950	702	-	AT3G55950	20753691	20756395	inside	2406	298	NearestStart
3	20813573	20813674	102	0705 AT3G56085	705	-	AT3G56085	20813517	20813589	overlapStart	16	16	NearestStart
3	20865951	20866052	102	0706 AT3G56250	706	+	AT3G56250	20866120	20867840	upstream	-169	68	NearestStart
3	21299423	21299524	102	0709 AT3G57530	709	-	AT3G57530	21296554	21299591	inside	168	67	NearestStart
3	21303730	21303831	102	0710 AT3G57540	710	-	AT3G57540	21301397	21303061	upstream	-669	669	NearestStart
3	21430860	21430961	102	0713 AT3G57870	713	-	AT3G57870	21428496	21430200	upstream	-660	660	NearestStart
3	21434392	21434493	102	0714 AT3G57880	714	-	AT3G57880	21430983	21434600	inside	208	107	NearestStart
3	21830400	21830501	102	0715 AT3G59060	715	-	AT3G59060	21827978	21830507	inside	107	6	NearestStart
3	22363496	22363597	102	0716 AT3G60520	716	-	AT3G60520	22361530	22362579	upstream	-917	917	NearestStart
3	22645533	22645634	102	0719 AT3G61180	719	+	AT3G61180	22645566	22647667	overlapStart	-33	33	NearestStart
3	22810761	22810862	102	0720 AT3G61640	720	-	AT3G61640	22810041	22810747	upstream	-14	14	NearestStart
3	23051555	23051656	102	0722 AT3G62290	722	+	AT3G62290	23051544	23053817	inside	11	11	NearestStart
3	23150471	23150572	102	0723 AT3G62590	723	-	AT3G62590	23147918	23150352	upstream	-119	119	NearestStart
3	23422785	23422886	102	0726 AT3G63440	726	+	AT3G63440	23424157	23426536	upstream	-1372	1271	NearestStart
4	161757	161858	102	612 AT4G00360	612	+	AT4G00360	160768	163023	inside	989	989	NearestStart
4	525322	525423	102	614 AT4G01250	614	-	AT4G01250	522604	524216	upstream	-1106	1106	NearestStart
4	744115	744216	102	615 AT4G01720	615	+	AT4G01720	744921	748554	upstream	-806	705	NearestStart
4	798332	798433	102	616 AT4G01850	616	-	AT4G01850	796097	798286	upstream	-46	46	NearestStart
4	799441	799542	102	617 AT4G01850	617	-	AT4G01850	796097	798286	upstream	-1155	1155	NearestStart
4	1931709	1931810	102	620 AT4G04020	620	+	AT4G04020	1932144	1933950	upstream	-435	334	NearestStart
4	2288768	2288869	102	621 AT4G04560	621	-	AT4G04560	2283665	2288386	upstream	-382	382	NearestStart
4	2506161	2506262	102	623 AT4G04925	623	+	AT4G04925	2506163	2506786	overlapStart	-2	2	NearestStart
4	2587793	2587894	102	624 AT4G05049	624	+	AT4G05049	2587563	2587808	overlapEnd	230	15	NearestStart
4	2593457	2593558	102	625 AT4G05070	625	-	AT4G05070	2593595	2594119	downstream	662	37	NearestStart
4	2594183	2594284	102	626 AT4G05071	626	-	AT4G05071	2594154	2594297	inside	114	13	NearestStart
4	2719518	2719619	102	628 AT4G05320	628	+	AT4G05320	2718170	2720308	inside	1348	689	NearestStart
4	5252312	5252413	102	629 AT4G08310	629	-	AT4G08310	5248864	5252150	upstream	-162	162	NearestStart
4	5644964	5645065	102	632 AT4G08860	632	+	AT4G08860	5643952	5645045	overlapEnd	1012	20	NearestStart
4	5757862	5757963	102	635 AT4G08980	635	+	AT4G08980	5758105	5760558	upstream	-243	142	NearestStart
4	7011474	7011575	102	639 AT4G11600	639	-	AT4G11600	7009769	7011375	upstream	-99	99	NearestStart
4	7042422	7042523	102	640 AT4G11660	640	+	AT4G11660	7042630	7044708	upstream	-208	107	NearestStart
4	7522187	7522288	102	643 AT4G12800	643	+	AT4G12800	7521322	7522670	inside	865	382	NearestStart
4	7759489	7759590	102	645 AT4G13340	645	+	AT4G13340	7758610	7761057	inside	879	879	NearestStart
4	7761241	7761342	102	646 AT4G13340	646	+	AT4G13340	7758610	7761057	downstream	2631	184	NearestStart
4	7817253	7817354	102	648 AT4G13450	648	-	AT4G13450	7814960	7816004	upstream	-1249	1249	NearestStart
4	8012796	8012897	102	653 AT4G13830	653	+	AT4G13830	8011424	8012780	downstream	1372	16	NearestStart
4	8218259	8218360	102	654 AT4G14270	654	+	AT4G14270	8218378	8219322	upstream	-119	18	NearestStart
4	8814799	8814900	102	658 AT4G15410	658	+	AT4G15410	8814801	8816805	overlapStart	-2	2	NearestStart
4	8823577	8823678	102	659 AT4G15420	659	+	AT4G15420	8823725	8826096	upstream	-148	47	NearestStart
4	8827318	8827419	102	660 AT4G15430	660	+	AT4G15430	8827876	8831504	upstream	-558	457	NearestStart
4	10060331	10060432	102	663 AT4G18170	663	+	AT4G18170	10061373	10062841	upstream	-1042	941	NearestStart
4	10899635	10899736	102	667 AT4G20180	667	+	AT4G20180	10901103	10904404	upstream	-1468	1367	NearestStart
4	11157586	11157687	102	669 AT4G20840	669	+	AT4G20840	11157916	11159535	upstream	-330	229	NearestStart
4	11918033	11918134	102	670 AT4G22670	670	+	AT4G22670	11918080	11920910	overlapStart	-47	47	NearestStart
4	12028463	12028564	102	672 AT4G22950	672	-	AT4G22950	12023915	12027421	upstream	-1042	1042	NearestStart
4	12141176	12141277	102	677 AT4G23190	677	-	AT4G23190	12141032	12143833	inside	2657	144	NearestStart
4	12291635	12291736	102	678 AT4G23550	678	+	AT4G23550	12291820	12293096	upstream	-185	84	NearestStart
4	12299893	12299994	102	679 AT4G23570	679	+	AT4G23570	12299823	12302719	inside	70	70	NearestStart
4	12317763	12317864	102	680 AT4G23630	680	+	AT4G23630	12317059	12319937	inside	704	704	NearestStart
4	12556036	12556137	102	682 AT4G24190	682	-	AT4G24190	12551717	12555909	upstream	-127	127	NearestStart
4	12623077	12623178	102	683 AT4G24415	683	+	AT4G24415	12623536	12626432	upstream	-459	358	NearestStart
4	13460851	13460952	102	688 AT4G26690	688	-	AT4G26690	13456434	13460060	upstream	-791	791	NearestStart
4	13664137	13664238	102	689 AT4G27280	689	-	AT4G27280	13663576	13664240	inside	103	2	NearestStart
4	13745574	13745675	102	691 AT4G27500	691	+	AT4G27500	13743110	13746211	inside	2464	536	NearestStart
4	13809990	13810091	102	692 AT4G27652	692	+	AT4G27652	13809833	13810356	inside	157	157	NearestStart
4	13904289	13904390	102	693 AT4G27940	693	+	AT4G27940	13904474	13907245	upstream	-185	84	NearestStart
4	14580630	14580731	102	696 AT4G29780	696	+	AT4G29780	14579704	14581700	inside	926	926	NearestStart
4	15646673	15646774	102	703 AT4G32410	703	-	AT4G32410	15640620	15646665	upstream	-8	8	NearestStart
4	15943967	15944068	102	705 AT4G33040	705	-	AT4G33040	15940561	15941330	upstream	-2637	2637	NearestStart
4	16054703	16054804	102	708 AT4G33310	708	+	AT4G33310	16056156	16056416	upstream	-1453	1352	NearestStart
4	16262911	16263012	102	709 AT4G33925	709	+	AT4G33925	16263237	16264226	upstream	-326	225	NearestStart
4	16357867	16357968	102	710 AT4G34160	710	+	AT4G34160	16357639	16359555	inside	228	228	NearestStart
4	16675528	16675629	102	711 AT4G35030	711	+	AT4G35030	16675702	16678206	upstream	-174	73	NearestStart
4	16888233	16888334	102	713 AT4G35570	713	-	AT4G35570	16887165	16888356	inside	123	22	NearestStart
4	17039423	17039524	102	715 AT4G36000	715	-	AT4G36000	17037583	17038713	upstream	-710	710	NearestStart
4	17221541	17221642	102	717 AT4G36490	717	+	AT4G36490	17221996	17225016	upstream	-455	354	NearestStart
4	17235995	17236096	102	719 AT4G36520	719	-	AT4G36520	17230589	17235518	upstream	-477	477	NearestStart
4	17280036	17280137	102	720 AT4G36640	720	-	AT4G36640	17276936	17279201	upstream	-835	835	NearestStart
4	17281404	17281505	102	721 AT4G36648	721	-	AT4G36648	17280528	17282730	inside	1326	876	NearestStart
4	17540379	17540480	102	725 AT4G37260	725	+	AT4G37260	17540490	17541799	upstream	-111	10	NearestStart
4	21113	21214	102	0727 AT4G00060	727	+	AT4G00060	21437	28871	upstream	-324	223	NearestStart
4	33812	33913	102	0728 AT4G00085	728	+	AT4G00085	33800	33872	overlapEnd	12	12	NearestStart
4	18029015	18029116	102	728 AT4G38560	728	+	AT4G38560	18029196	18031333	upstream	-181	80	NearestStart
4	154675	154776	102	0729 AT4G00355	729	+	AT4G00355	154705	156376	overlapStart	-30	30	NearestStart
4	18215508	18215609	102	729 AT4G39090	729	-	AT4G39090	18215556	18217482	overlapEnd	1974	48	NearestStart
4	188396	188497	102	0731 AT4G00430	731	-	AT4G00430	185450	187627	upstream	-769	769	NearestStart
4	227404	227505	102	0732 AT4G00500	732	-	AT4G00500	225028	227396	upstream	-8	8	NearestStart
4	18566722	18566823	102	733 AT4G40050	733	-	AT4G40050	18560860	18563838	upstream	-2884	2884	NearestStart
4	545757	545858	102	0734 AT4G01320	734	+	AT4G01320	545796	549261	overlapStart	-39	39	NearestStart
4	18573135	18573236	102	734 AT4G40060	734	-	AT4G40060	18571359	18573084	upstream	-51	51	NearestStart
4	566088	566189	102	0735 AT4G01370	735	+	AT4G01370	567095	569088	upstream	-1007	906	NearestStart
4	592688	592789	102	0736 AT4G01440	736	+	AT4G01440	596399	598718	upstream	-3711	3610	NearestStart
4	659335	659436	102	0737 AT4G01520	737	-	AT4G01520	656407	659178	upstream	-157	157	NearestStart
4	780402	780503	102	0739 AT4G01810	739	-	AT4G01810	776488	780355	upstream	-47	47	NearestStart
4	808293	808394	102	0742 AT4G01865	742	-	AT4G01865	808270	808342	overlapStart	49	23	NearestStart
4	843518	843619	102	0743 AT4G01940	743	-	AT4G01940	841989	843459	upstream	-59	59	NearestStart
4	879739	879840	102	0744 AT4G02005	744	-	AT4G02005	876908	879741	overlapStart	2	2	NearestStart
4	1278442	1278543	102	0745 AT4G02890	745	-	AT4G02890	1278530	1280031	overlapEnd	1589	13	NearestStart
4	1308632	1308733	102	0746 AT4G02940	746	+	AT4G02940	1306503	1310946	inside	2129	2129	NearestStart
4	1321494	1321595	102	0747 AT4G02980	747	-	AT4G02980	1319656	1321477	upstream	-17	17	NearestStart
4	1520823	1520924	102	0748 AT4G03435	748	-	AT4G03435	1520784	1520856	overlapStart	33	33	NearestStart
4	2234475	2234576	102	0751 AT4G04490	751	-	AT4G04490	2231957	2234638	inside	163	62	NearestStart
4	2259389	2259490	102	0752 AT4G04540	752	+	AT4G04540	2259580	2262138	upstream	-191	90	NearestStart
4	2589450	2589551	102	0755 AT4G05050	755	-	AT4G05050	2588004	2589386	upstream	-64	64	NearestStart
4	2746162	2746263	102	0759 AT4G05420	759	+	AT4G05420	2746121	2752943	inside	41	41	NearestStart
4	4000211	4000312	102	0771 AT4G06716	771	-	AT4G06716	3997492	3997755	upstream	-2456	2456	NearestStart
4	5641757	5641858	102	0772 AT4G08850	772	-	AT4G08850	5636489	5640636	upstream	-1121	1121	NearestStart
4	5739113	5739214	102	0774 AT4G08949	774	-	AT4G08949	5739008	5739151	overlapStart	38	38	NearestStart
4	5828475	5828576	102	0777 AT4G09150	777	+	AT4G09150	5828519	5833676	overlapStart	-44	44	NearestStart
4	5831511	5831612	102	0778 AT4G09150	778	+	AT4G09150	5828519	5833676	inside	2992	2064	NearestStart
4	5851084	5851185	102	0779 AT4G09180	779	+	AT4G09180	5847401	5849724	downstream	3683	1360	NearestStart
4	6023904	6024005	102	0781 AT4G09510	781	-	AT4G09510	6021164	6023873	upstream	-31	31	NearestStart
4	6276940	6277041	102	0782 AT4G10040	782	+	AT4G10040	6276998	6278509	overlapStart	-58	43	NearestStart
4	6370227	6370328	102	0783 AT4G10250	783	+	AT4G10250	6370343	6371291	upstream	-116	15	NearestStart
4	6406453	6406554	102	0784 AT4G10330	784	+	AT4G10330	6406541	6407777	overlapStart	-88	13	NearestStart
4	6837602	6837703	102	0785 AT4G11213	785	-	AT4G11213	6837560	6837643	overlapStart	41	41	NearestStart
4	6840111	6840212	102	0786 AT4G11220	786	-	AT4G11220	6837911	6839795	upstream	-316	316	NearestStart
4	6901620	6901721	102	0787 AT4G11350	787	+	AT4G11350	6901682	6904244	overlapStart	-62	39	NearestStart
4	6905488	6905589	102	0789 AT4G11355	789	-	AT4G11355	6905485	6905557	overlapStart	69	3	NearestStart
4	7142389	7142490	102	0793 AT4G11876	793	+	AT4G11876	7142303	7142434	overlapEnd	86	45	NearestStart
4	7341294	7341395	102	0795 AT4G12400	795	-	AT4G12400	7338659	7341363	overlapStart	69	32	NearestStart
4	7854578	7854679	102	0800 AT4G13500	800	-	AT4G13500	7856767	7857933	downstream	3355	2088	NearestStart
4	7877610	7877711	102	0801 AT4G13550	801	-	AT4G13550	7871057	7876963	upstream	-647	647	NearestStart
4	7948467	7948568	102	0802 AT4G13670	802	+	AT4G13670	7948579	7950903	upstream	-112	11	NearestStart
4	8111168	8111269	102	0804 AT4G14060	804	+	AT4G14060	8107337	8108307	downstream	3831	2861	NearestStart
4	8230947	8231048	102	0806 AT4G14300	806	+	AT4G14300	8231017	8233491	overlapStart	-70	31	NearestStart
4	8283330	8283431	102	0810 AT4G14370	810	-	AT4G14370	8279641	8283263	upstream	-67	67	NearestStart
4	8883833	8883934	102	0815 AT4G15560	815	+	AT4G15560	8883907	8887565	overlapStart	-74	27	NearestStart
4	8913665	8913766	102	0816 AT4G15620	816	+	AT4G15620	8913838	8915663	upstream	-173	72	NearestStart
4	9301993	9302094	102	0817 AT4G16500	817	-	AT4G16500	9301388	9302022	overlapStart	29	29	NearestStart
4	9376568	9376669	102	0818 AT4G16660	818	+	AT4G16660	9376737	9381507	upstream	-169	68	NearestStart
4	9499227	9499328	102	0820 AT4G16880	820	-	AT4G16880	9496185	9497313	upstream	-1914	1914	NearestStart
4	9609233	9609334	102	0822 AT4G17098	822	+	AT4G17098	9608632	9611700	inside	601	601	NearestStart
4	9670919	9671020	102	0823 AT4G17250	823	+	AT4G17250	9670881	9673417	inside	38	38	NearestStart
4	9724648	9724749	102	0825 AT4G17420	825	-	AT4G17420	9722356	9724640	upstream	-8	8	NearestStart
4	9816375	9816476	102	0826 AT4G17615	826	+	AT4G17615	9816452	9819312	overlapStart	-77	24	NearestStart
4	9819388	9819489	102	0827 AT4G17616	827	+	AT4G17616	9819498	9821684	upstream	-110	9	NearestStart
4	10349379	10349480	102	0829 AT4G18880	829	-	AT4G18880	10347582	10349562	inside	183	82	NearestStart
4	10896607	10896708	102	0830 AT4G20170	830	+	AT4G20170	10896679	10899141	overlapStart	-72	29	NearestStart
4	11156433	11156534	102	0832 AT4G20830	832	+	AT4G20830	11155453	11157806	inside	980	980	NearestStart
4	11179424	11179525	102	0834 AT4G20880	834	-	AT4G20880	11179115	11180799	inside	1375	309	NearestStart
4	11266177	11266278	102	0836 AT4G21105	836	+	AT4G21105	11265651	11267049	inside	526	526	NearestStart
4	11945927	11946028	102	0839 AT4G22740	839	-	AT4G22740	11943849	11945956	overlapStart	29	29	NearestStart
4	11971308	11971409	102	0841 AT4G22780	841	-	AT4G22780	11968276	11971149	upstream	-159	159	NearestStart
4	12143898	12143999	102	0843 AT4G23190	843	-	AT4G23190	12141032	12143833	upstream	-65	65	NearestStart
4	12152197	12152298	102	0844 AT4G23210	844	-	AT4G23210	12148714	12151479	upstream	-718	718	NearestStart
4	12167159	12167260	102	0845 AT4G23250	845	-	AT4G23250	12162004	12167026	upstream	-133	133	NearestStart
4	12170247	12170348	102	0846 AT4G23260	846	-	AT4G23260	12167354	12170086	upstream	-161	161	NearestStart
4	12256985	12257086	102	0847 AT4G23493	847	-	AT4G23493	12256180	12257039	overlapStart	54	47	NearestStart
4	12419292	12419393	102	0850 AT4G23885	850	+	AT4G23885	12419394	12420467	upstream	-102	1	NearestStart
4	12573501	12573602	102	0852 AT4G24240	852	+	AT4G24240	12571766	12573725	inside	1735	123	NearestStart
4	12589943	12590044	102	0853 AT4G24280	853	+	AT4G24280	12589988	12593630	overlapStart	-45	45	NearestStart
4	12829475	12829576	102	0855 AT4G24970	855	+	AT4G24970	12831009	12835449	upstream	-1534	1433	NearestStart
4	12900000	12900101	102	0856 AT4G25130	856	-	AT4G25130	12898591	12900064	overlapStart	64	37	NearestStart
4	12916877	12916978	102	0857 AT4G25200	857	+	AT4G25200	12917017	12918053	upstream	-140	39	NearestStart
4	12929263	12929364	102	0859 AT4G25235	859	-	AT4G25235	12929747	12930000	downstream	737	383	NearestStart
4	12967296	12967397	102	0860 AT4G25350	860	-	AT4G25350	12963382	12966448	upstream	-848	848	NearestStart
4	13036536	13036637	102	0861 AT4G25520	861	-	AT4G25520	13032178	13036213	upstream	-323	323	NearestStart
4	13080533	13080634	102	0862 AT4G25640	862	-	AT4G25640	13076444	13079052	upstream	-1481	1481	NearestStart
4	13091746	13091847	102	0863 AT4G25692	863	-	AT4G25692	13090209	13091797	overlapStart	51	50	NearestStart
4	13486822	13486923	102	0866 AT4G26780	866	-	AT4G26780	13484839	13486771	upstream	-51	51	NearestStart
4	13554387	13554488	102	0867 AT4G26990	867	-	AT4G26990	13550906	13554386	upstream	-1	1	NearestStart
4	13571296	13571397	102	0868 AT4G27020	868	-	AT4G27020	13568432	13571474	inside	178	77	NearestStart
4	13652565	13652666	102	0869 AT4G27260	869	+	AT4G27260	13653609	13656204	upstream	-1044	943	NearestStart
4	13820035	13820136	102	0872 AT4G27670	872	-	AT4G27670	13818870	13819971	upstream	-64	64	NearestStart
4	13967758	13967859	102	0874 AT4G28100	874	-	AT4G28100	13965108	13966860	upstream	-898	898	NearestStart
4	13974530	13974631	102	0875 AT4G28140	875	-	AT4G28140	13974691	13975908	downstream	1378	60	NearestStart
4	13975180	13975281	102	0876 AT4G28140	876	-	AT4G28140	13974691	13975908	inside	728	489	NearestStart
4	14073135	14073236	102	0877 AT4G28480	877	+	AT4G28480	14073042	14075271	inside	93	93	NearestStart
4	14321863	14321964	102	0878 AT4G29070	878	+	AT4G29070	14321813	14323307	inside	50	50	NearestStart
4	14444775	14444876	102	0879 AT4G29330	879	+	AT4G29330	14444819	14447115	overlapStart	-44	44	NearestStart
4	14535101	14535202	102	0880 AT4G29660	880	-	AT4G29660	14534263	14535292	inside	191	90	NearestStart
4	14575832	14575933	102	0881 AT4G29770	881	+	AT4G29770	14575718	14577643	inside	114	114	NearestStart
4	14796813	14796914	102	0886 AT4G30210	886	+	AT4G30210	14796764	14800922	inside	49	49	NearestStart
4	14807723	14807824	102	0887 AT4G30230	887	+	AT4G30230	14806345	14807425	downstream	1378	298	NearestStart
4	14849758	14849859	102	0888 AT4G30350	888	+	AT4G30350	14847740	14851143	inside	2018	1284	NearestStart
4	14850493	14850594	102	0889 AT4G30350	889	+	AT4G30350	14847740	14851143	inside	2753	549	NearestStart
4	14851236	14851337	102	0890 AT4G30350	890	+	AT4G30350	14847740	14851143	downstream	3496	93	NearestStart
4	14852169	14852270	102	0891 AT4G30350	891	+	AT4G30350	14847740	14851143	downstream	4429	1026	NearestStart
4	14860976	14861077	102	0892 AT4G30380	892	+	AT4G30380	14860486	14860994	overlapEnd	490	18	NearestStart
4	14862967	14863068	102	0893 AT4G30390	893	-	AT4G30390	14862009	14863185	inside	218	117	NearestStart
4	14884694	14884795	102	0896 AT4G30440	896	-	AT4G30440	14881855	14883480	upstream	-1214	1214	NearestStart
4	14902529	14902630	102	0897 AT4G30490	897	-	AT4G30490	14899034	14902144	upstream	-385	385	NearestStart
4	15066866	15066967	102	0898 AT4G30960	898	+	AT4G30960	15067053	15069010	upstream	-187	86	NearestStart
4	15289728	15289829	102	0899 AT4G31550	899	-	AT4G31550	15289947	15291539	downstream	1811	118	NearestStart
4	15385483	15385584	102	0900 AT4G31805	900	+	AT4G31805	15385280	15386982	inside	203	203	NearestStart
4	15671331	15671432	102	0903 AT4G32475	903	+	AT4G32475	15671393	15671463	overlapStart	-62	31	NearestStart
4	15721244	15721345	102	0904 AT4G32590	904	+	AT4G32590	15721324	15722908	overlapStart	-80	21	NearestStart
4	15730178	15730279	102	0905 AT4G32610	905	-	AT4G32610	15728143	15730356	inside	178	77	NearestStart
4	16080586	16080687	102	0908 AT4G33400	908	-	AT4G33400	16077917	16080521	upstream	-65	65	NearestStart
4	16168070	16168171	102	0909 AT4G33660	909	-	AT4G33660	16167286	16167951	upstream	-119	119	NearestStart
4	16256199	16256300	102	0910 AT4G33905	910	-	AT4G33905	16253815	16255612	upstream	-587	587	NearestStart
4	16259871	16259972	102	0911 AT4G33920	911	+	AT4G33920	16260663	16262981	upstream	-792	691	NearestStart
4	16260489	16260590	102	0912 AT4G33920	912	+	AT4G33920	16260663	16262981	upstream	-174	73	NearestStart
4	16261168	16261269	102	0913 AT4G33920	913	+	AT4G33920	16260663	16262981	inside	505	505	NearestStart
4	16389315	16389416	102	0915 AT4G34240	915	+	AT4G34240	16389620	16392824	upstream	-305	204	NearestStart
4	16476919	16477020	102	0916 AT4G34460	916	-	AT4G34460	16477106	16479528	downstream	2609	86	NearestStart
4	16554483	16554584	102	0917 AT4G34680	917	+	AT4G34680	16553390	16554740	inside	1093	156	NearestStart
4	16645675	16645776	102	0919 AT4G34950	919	-	AT4G34950	16642316	16644818	upstream	-857	857	NearestStart
4	16704285	16704386	102	0921 AT4G35090	921	-	AT4G35090	16700342	16703325	upstream	-960	960	NearestStart
4	16754755	16754856	102	0922 AT4G35220	922	+	AT4G35220	16752571	16754305	downstream	2184	450	NearestStart
4	16968068	16968169	102	0924 AT4G35800	924	-	AT4G35800	16960657	16968128	overlapStart	60	41	NearestStart
4	17040899	17041000	102	0926 AT4G36010	926	-	AT4G36010	17039063	17041141	inside	242	141	NearestStart
4	17442131	17442232	102	0932 AT4G37000	932	+	AT4G37000	17442612	17443855	upstream	-481	380	NearestStart
4	17986360	17986461	102	0934 AT4G38430	934	+	AT4G38430	17986466	17988807	upstream	-106	5	NearestStart
4	18028678	18028779	102	0935 AT4G38552	935	-	AT4G38552	18025620	18028492	upstream	-186	186	NearestStart
4	18255030	18255131	102	0937 AT4G39195	937	-	AT4G39195	18254989	18255024	upstream	-6	6	NearestStart
4	18304539	18304640	102	0938 AT4G39361	938	+	AT4G39361	18304891	18305010	upstream	-352	251	NearestStart
4	18410216	18410317	102	0939 AT4G39670	939	+	AT4G39670	18410172	18411000	inside	44	44	NearestStart
4	18410774	18410875	102	0940 AT4G39672	940	+	AT4G39672	18411265	18411338	upstream	-491	390	NearestStart
4	18473619	18473720	102	0941 AT4G39800	941	-	AT4G39800	18469348	18471967	upstream	-1652	1652	NearestStart
4	18480469	18480570	102	0942 AT4G39830	942	+	AT4G39830	18478929	18481343	inside	1540	773	NearestStart
4	18486424	18486525	102	0943 AT4G39838	943	-	AT4G39838	18484875	18486365	upstream	-59	59	NearestStart
5	97245	97346	102	735 AT5G01240	735	+	AT5G01240	97894	101835	upstream	-649	548	NearestStart
5	155001	155102	102	737 AT5G01370	737	+	AT5G01370	152530	154467	downstream	2471	534	NearestStart
5	229807	229908	102	738 AT5G01600	738	-	AT5G01600	227953	230051	inside	244	143	NearestStart
5	291546	291647	102	739 AT5G01760	739	+	AT5G01760	291712	294304	upstream	-166	65	NearestStart
5	332102	332203	102	740 AT5G01850	740	+	AT5G01850	332337	334470	upstream	-235	134	NearestStart
5	552696	552797	102	741 AT5G02490	741	-	AT5G02490	550035	552647	upstream	-49	49	NearestStart
5	553927	554028	102	742 AT5G02490	742	-	AT5G02490	550035	552647	upstream	-1280	1280	NearestStart
5	556554	556655	102	743 AT5G02500	743	-	AT5G02500	553745	556442	upstream	-112	112	NearestStart
5	589135	589236	102	744 AT5G02615	744	-	AT5G02615	588893	588966	upstream	-169	169	NearestStart
5	642150	642251	102	745 AT5G02811	745	+	AT5G02811	642071	642220	overlapEnd	79	31	NearestStart
5	694750	694851	102	746 AT5G02970	746	+	AT5G02970	694969	697637	upstream	-219	118	NearestStart
5	721792	721893	102	747 AT5G03080	747	+	AT5G03080	721867	723400	overlapStart	-75	26	NearestStart
5	763493	763594	102	748 AT5G03210	748	-	AT5G03210	762787	763321	upstream	-172	172	NearestStart
5	793373	793474	102	749 AT5G03285	749	+	AT5G03285	793514	793717	upstream	-141	40	NearestStart
5	970799	970900	102	750 AT5G03705	750	-	AT5G03705	970799	970879	includeFeature	80	0	NearestStart
5	981912	982013	102	751 AT5G03740	751	+	AT5G03740	981876	984200	inside	36	36	NearestStart
5	1243568	1243669	102	752 AT5G04410	752	+	AT5G04410	1243758	1246684	upstream	-190	89	NearestStart
5	1244275	1244376	102	753 AT5G04410	753	+	AT5G04410	1243758	1246684	inside	517	517	NearestStart
5	1405005	1405106	102	755 AT5G04840	755	+	AT5G04840	1405294	1407934	upstream	-289	188	NearestStart
5	1602022	1602123	102	756 AT5G05410	756	+	AT5G05410	1602205	1603926	upstream	-183	82	NearestStart
5	1952601	1952702	102	761 AT5G06390	761	+	AT5G06390	1952851	1955788	upstream	-250	149	NearestStart
5	2292558	2292659	102	762 AT5G07290	762	+	AT5G07290	2293353	2298976	upstream	-795	694	NearestStart
5	2615503	2615604	102	764 AT5G08139	764	+	AT5G08139	2616345	2617881	upstream	-842	741	NearestStart
5	2975510	2975611	102	766 AT5G09590	766	+	AT5G09590	2975548	2978750	overlapStart	-38	38	NearestStart
5	3051868	3051969	102	768 AT5G09810	768	+	AT5G09810	3052097	3054614	upstream	-229	128	NearestStart
5	3336168	3336269	102	769 AT5G10550	769	-	AT5G10550	3332855	3335232	upstream	-936	936	NearestStart
5	3445257	3445358	102	773 AT5G10930	773	-	AT5G10930	3445366	3447114	downstream	1857	8	NearestStart
5	3505405	3505506	102	775 AT5G11050	775	+	AT5G11050	3502092	3503834	downstream	3313	1571	NearestStart
5	3525692	3525793	102	777 AT5G11090	777	+	AT5G11090	3524680	3525846	inside	1012	53	NearestStart
5	3708576	3708677	102	778 AT5G11550	778	-	AT5G11550	3708009	3709246	inside	670	567	NearestStart
5	3762077	3762178	102	779 AT5G11690	779	+	AT5G11690	3761244	3762346	inside	833	168	NearestStart
5	3784871	3784972	102	780 AT5G11740	780	+	AT5G11740	3784251	3784792	downstream	620	79	NearestStart
5	3879573	3879674	102	781 AT5G12010	781	-	AT5G12010	3877812	3879539	upstream	-34	34	NearestStart
5	3880720	3880821	102	782 AT5G12010	782	-	AT5G12010	3877812	3879539	upstream	-1181	1181	NearestStart
5	4056116	4056217	102	783 AT5G12850	783	+	AT5G12850	4056187	4059580	overlapStart	-71	30	NearestStart
5	4176527	4176628	102	784 AT5G13160	784	+	AT5G13160	4176579	4179885	overlapStart	-52	49	NearestStart
5	4460740	4460841	102	788 AT5G13820	788	+	AT5G13820	4460894	4464666	upstream	-154	53	NearestStart
5	4530381	4530482	102	789 AT5G14035	789	+	AT5G14035	4530474	4530546	overlapStart	-93	8	NearestStart
5	4555029	4555130	102	790 AT5G14110	790	-	AT5G14110	4553806	4554382	upstream	-647	647	NearestStart
5	4557484	4557585	102	791 AT5G14120	791	+	AT5G14120	4555949	4558710	inside	1535	1125	NearestStart
5	4743544	4743645	102	795 AT5G14700	795	-	AT5G14700	4740252	4743446	upstream	-98	98	NearestStart
5	4745761	4745862	102	796 AT5G14710	796	+	AT5G14710	4746332	4747934	upstream	-571	470	NearestStart
5	4942448	4942549	102	797 AT5G15220	797	-	AT5G15220	4941244	4942483	overlapStart	35	35	NearestStart
5	5261384	5261485	102	799 AT5G16110	799	-	AT5G16110	5260604	5262840	inside	1456	780	NearestStart
5	5265441	5265542	102	800 AT5G16120	800	+	AT5G16120	5265633	5267979	upstream	-192	91	NearestStart
5	5661902	5662003	102	803 AT5G17230	803	-	AT5G17230	5659574	5662865	inside	963	862	NearestStart
5	5764899	5765000	102	804 AT5G17490	804	-	AT5G17490	5764063	5766077	inside	1178	836	NearestStart
5	6128754	6128855	102	806 AT5G18470	806	+	AT5G18470	6127797	6129285	inside	957	430	NearestStart
5	6399466	6399567	102	807 AT5G19095	807	+	AT5G19095	6401239	6401309	upstream	-1773	1672	NearestStart
5	6470626	6470727	102	810 AT5G19240	810	+	AT5G19240	6470129	6471062	inside	497	335	NearestStart
5	6473244	6473345	102	811 AT5G19250	811	+	AT5G19250	6471906	6472945	downstream	1338	299	NearestStart
5	6477779	6477880	102	812 AT5G19257	812	+	AT5G19257	6477554	6477652	downstream	225	127	NearestStart
5	6495035	6495136	102	813 AT5G19300	813	+	AT5G19300	6495576	6498214	upstream	-541	440	NearestStart
5	6827210	6827311	102	816 AT5G20230	816	+	AT5G20230	6826506	6827629	inside	704	318	NearestStart
5	7014556	7014657	102	821 AT5G20720	821	+	AT5G20720	7014669	7016698	upstream	-113	12	NearestStart
5	7167290	7167391	102	822 AT5G21100	822	+	AT5G21100	7168184	7170928	upstream	-894	793	NearestStart
5	7303495	7303596	102	824 AT5G22060	824	-	AT5G22060	7303622	7305797	downstream	2302	26	NearestStart
5	7305784	7305885	102	825 AT5G22060	825	-	AT5G22060	7303622	7305797	overlapStart	13	13	NearestStart
5	7524776	7524877	102	827 AT5G22630	827	+	AT5G22630	7524342	7526160	inside	434	434	NearestStart
5	7646436	7646537	102	828 AT5G22870	828	-	AT5G22870	7647056	7647679	downstream	1243	519	NearestStart
5	7678708	7678809	102	829 AT5G22940	829	+	AT5G22940	7676938	7679179	inside	1770	370	NearestStart
5	7915835	7915936	102	830 AT5G23480	830	+	AT5G23480	7916314	7919278	upstream	-479	378	NearestStart
5	8543661	8543762	102	838 AT5G24860	838	+	AT5G24860	8541778	8542449	downstream	1883	1212	NearestStart
5	8770047	8770148	102	844 AT5G25280	844	+	AT5G25280	8773789	8776000	upstream	-3742	3641	NearestStart
5	8897594	8897695	102	846 AT5G25560	846	+	AT5G25560	8897871	8901709	upstream	-277	176	NearestStart
5	9051788	9051889	102	847 AT5G25930	847	+	AT5G25930	9050794	9054143	inside	994	994	NearestStart
5	10319626	10319727	102	852 AT5G28350	852	+	AT5G28350	10320139	10326946	upstream	-513	412	NearestStart
5	13521761	13521862	102	861 AT5G35320	861	+	AT5G35320	13521779	13523425	overlapStart	-18	18	NearestStart
5	14301132	14301233	102	864 AT5G36290	864	+	AT5G36290	14302739	14305176	upstream	-1607	1506	NearestStart
5	14586788	14586889	102	865 AT5G36937	865	-	AT5G36937	14586128	14586835	overlapStart	47	47	NearestStart
5	14913667	14913768	102	866 AT5G37540	866	+	AT5G37540	14912835	14914431	inside	832	663	NearestStart
5	15208347	15208448	102	871 AT5G38110	871	+	AT5G38110	15208470	15210215	upstream	-123	22	NearestStart
5	16166245	16166346	102	873 AT5G40395	873	-	AT5G40395	16166180	16166387	inside	142	41	NearestStart
5	16507470	16507571	102	874 AT5G41265	874	-	AT5G41265	16507533	16507604	overlapEnd	134	33	NearestStart
5	16964232	16964333	102	878 AT5G42410	878	+	AT5G42410	16964764	16965099	upstream	-532	431	NearestStart
5	17535615	17535716	102	881 AT5G43650	881	-	AT5G43650	17533193	17534796	upstream	-819	819	NearestStart
5	17731438	17731539	102	882 AT5G44060	882	+	AT5G44060	17731005	17731905	inside	433	366	NearestStart
5	18403807	18403908	102	884 AT5G45410	884	-	AT5G45410	18401908	18403800	upstream	-7	7	NearestStart
5	18804600	18804701	102	885 AT5G46350	885	-	AT5G46350	18801218	18804043	upstream	-557	557	NearestStart
5	18948429	18948530	102	886 AT5G46700	886	+	AT5G46700	18950917	18952629	upstream	-2488	2387	NearestStart
5	18952003	18952104	102	887 AT5G46700	887	+	AT5G46700	18950917	18952629	inside	1086	525	NearestStart
5	19045496	19045597	102	888 AT5G46910	888	+	AT5G46910	19046858	19050880	upstream	-1362	1261	NearestStart
5	19047315	19047416	102	889 AT5G46910	889	+	AT5G46910	19046858	19050880	inside	457	457	NearestStart
5	19135887	19135988	102	890 AT5G47120	890	+	AT5G47120	19136023	19137942	upstream	-136	35	NearestStart
5	19171705	19171806	102	891 AT5G47210	891	-	AT5G47210	19169022	19171263	upstream	-442	442	NearestStart
5	19584169	19584270	102	893 AT5G48320	893	-	AT5G48320	19581705	19584748	inside	579	478	NearestStart
5	20089452	20089553	102	894 AT5G49520	894	+	AT5G49520	20090776	20093346	upstream	-1324	1223	NearestStart
5	20090485	20090586	102	895 AT5G49520	895	+	AT5G49520	20090776	20093346	upstream	-291	190	NearestStart
5	20167127	20167228	102	896 AT5G49665	896	-	AT5G49665	20167002	20169474	inside	2347	125	NearestStart
5	20303338	20303439	102	898 AT5G49910	898	+	AT5G49910	20303414	20306469	overlapStart	-76	25	NearestStart
5	21306537	21306638	102	899 AT5G52510	899	+	AT5G52510	21307049	21309302	upstream	-512	411	NearestStart
5	21438876	21438977	102	901 AT5G52882	901	-	AT5G52882	21433879	21438659	upstream	-217	217	NearestStart
5	21661420	21661521	102	903 AT5G53400	903	+	AT5G53400	21661445	21663572	overlapStart	-25	25	NearestStart
5	22134654	22134755	102	904 AT5G54510	904	-	AT5G54510	22131093	22133678	upstream	-976	976	NearestStart
5	22151133	22151234	102	905 AT5G54530	905	+	AT5G54530	22152725	22154429	upstream	-1592	1491	NearestStart
5	22174061	22174162	102	906 AT5G54585	906	+	AT5G54585	22175539	22176691	upstream	-1478	1377	NearestStart
5	22649585	22649686	102	909 AT5G55920	909	-	AT5G55920	22645483	22649447	upstream	-138	138	NearestStart
5	22681164	22681265	102	910 AT5G56010	910	+	AT5G56010	22681305	22684129	upstream	-141	40	NearestStart
5	22686658	22686759	102	911 AT5G56030	911	+	AT5G56030	22686802	22689650	upstream	-144	43	NearestStart
5	22910684	22910785	102	912 AT5G56600	912	-	AT5G56600	22909685	22910821	inside	137	36	NearestStart
5	23108839	23108940	102	914 AT5G57100	914	-	AT5G57100	23106302	23108795	upstream	-44	44	NearestStart
5	23350535	23350636	102	917 AT5G57655	917	+	AT5G57655	23346760	23350039	downstream	3775	496	NearestStart
5	23357447	23357548	102	918 AT5G57660	918	+	AT5G57660	23355464	23356989	downstream	1983	458	NearestStart
5	23501259	23501360	102	922 AT5G58070	922	-	AT5G58070	23500061	23501209	upstream	-50	50	NearestStart
5	23716385	23716486	102	923 AT5G58700	923	-	AT5G58700	23713000	23716098	upstream	-287	287	NearestStart
5	23849732	23849833	102	924 AT5G59080	924	-	AT5G59080	23847405	23848557	upstream	-1175	1175	NearestStart
5	24064239	24064340	102	925 AT5G59732	925	+	AT5G59732	24064478	24066154	upstream	-239	138	NearestStart
5	24101963	24102064	102	926 AT5G59820	926	+	AT5G59820	24102972	24103787	upstream	-1009	908	NearestStart
5	24103095	24103196	102	927 AT5G59820	927	+	AT5G59820	24102972	24103787	inside	123	123	NearestStart
5	24205557	24205658	102	928 AT5G60120	928	+	AT5G60120	24207689	24211743	upstream	-2132	2031	NearestStart
5	24826923	24827024	102	932 AT5G61790	932	-	AT5G61790	24827102	24829791	downstream	2868	78	NearestStart
5	24829850	24829951	102	933 AT5G61790	933	-	AT5G61790	24827102	24829791	upstream	-59	59	NearestStart
5	24886993	24887094	102	934 AT5G61970	934	+	AT5G61970	24888617	24893328	upstream	-1624	1523	NearestStart
5	24908733	24908834	102	935 AT5G61997	935	-	AT5G61997	24908265	24908384	upstream	-349	349	NearestStart
5	24939214	24939315	102	936 AT5G62090	936	-	AT5G62090	24934963	24939109	upstream	-105	105	NearestStart
5	24990612	24990713	102	937 AT5G62220	937	-	AT5G62220	24988456	24990009	upstream	-603	603	NearestStart
5	25279566	25279667	102	939 AT5G62998	939	-	AT5G62998	25279882	25279995	downstream	429	215	NearestStart
5	25503370	25503471	102	940 AT5G63715	940	+	AT5G63715	25504813	25504902	upstream	-1443	1342	NearestStart
5	25676933	25677034	102	942 AT5G64180	942	+	AT5G64180	25677080	25678357	upstream	-147	46	NearestStart
5	25693256	25693357	102	943 AT5G64230	943	+	AT5G64230	25692453	25694053	inside	803	696	NearestStart
5	25748612	25748713	102	945 AT5G64400	945	+	AT5G64400	25748840	25750389	upstream	-228	127	NearestStart
5	40849	40950	102	0947 AT5G01100	947	-	AT5G01100	34596	37948	upstream	-2901	2901	NearestStart
5	25784340	25784441	102	947 AT5G64510	947	+	AT5G64510	25784404	25786307	overlapStart	-64	37	NearestStart
5	26177602	26177703	102	948 AT5G65480	948	+	AT5G65480	26176021	26177917	inside	1581	214	NearestStart
5	145109	145210	102	0949 AT5G01340	949	-	AT5G01340	143055	144720	upstream	-389	389	NearestStart
5	26263548	26263649	102	949 AT5G65683	949	+	AT5G65683	26261320	26263783	inside	2228	134	NearestStart
5	26499045	26499146	102	950 AT5G66320	950	-	AT5G66320	26495955	26497855	upstream	-1190	1190	NearestStart
5	272419	272520	102	0952 AT5G01732	952	+	AT5G01732	272839	276426	upstream	-420	319	NearestStart
5	26901401	26901502	102	954 AT5G67411	954	-	AT5G67411	26898401	26899097	upstream	-2304	2304	NearestStart
5	394891	394992	102	0956 AT5G02030	956	+	AT5G02030	395634	399041	upstream	-743	642	NearestStart
5	442259	442360	102	0957 AT5G02220	957	-	AT5G02220	441707	442146	upstream	-113	113	NearestStart
5	708069	708170	102	0967 AT5G03020	967	+	AT5G03020	707257	708396	inside	812	226	NearestStart
5	749927	750028	102	0969 AT5G03160	969	+	AT5G03160	750109	752805	upstream	-182	81	NearestStart
5	827649	827750	102	0972 AT5G03370	972	-	AT5G03370	825573	827043	upstream	-606	606	NearestStart
5	830356	830457	102	0973 AT5G03370	973	-	AT5G03370	825573	827043	upstream	-3313	3313	NearestStart
5	863758	863859	102	0974 AT5G03460	974	+	AT5G03460	864281	865678	upstream	-523	422	NearestStart
5	902663	902764	102	0975 AT5G03560	975	-	AT5G03560	900460	902762	overlapStart	99	2	NearestStart
5	1217423	1217524	102	0977 AT5G04340	977	-	AT5G04340	1216131	1217106	upstream	-317	317	NearestStart
5	1344053	1344154	102	0979 AT5G04670	979	-	AT5G04670	1337839	1340884	upstream	-3169	3169	NearestStart
5	1360458	1360559	102	0980 AT5G04720	980	+	AT5G04720	1360712	1363884	upstream	-254	153	NearestStart
5	1372076	1372177	102	0981 AT5G04750	981	+	AT5G04750	1372147	1373619	overlapStart	-71	30	NearestStart
5	1444815	1444916	102	0983 AT5G04930	983	+	AT5G04930	1444870	1449817	overlapStart	-55	46	NearestStart
5	1457114	1457215	102	0984 AT5G04940	984	-	AT5G04940	1454167	1456990	upstream	-124	124	NearestStart
5	1547384	1547485	102	0985 AT5G05210	985	+	AT5G05210	1547423	1549791	overlapStart	-39	39	NearestStart
5	1623689	1623790	102	0988 AT5G05490	988	+	AT5G05490	1624206	1629269	upstream	-517	416	NearestStart
5	1948507	1948608	102	0990 AT5G06370	990	-	AT5G06370	1947139	1948612	inside	105	4	NearestStart
5	2066124	2066225	102	0992 AT5G06700	992	+	AT5G06700	2063487	2066039	downstream	2637	85	NearestStart
5	2317074	2317175	102	0994 AT5G07340	994	+	AT5G07340	2317213	2319649	upstream	-139	38	NearestStart
5	2667466	2667567	102	0995 AT5G08300	995	+	AT5G08300	2667412	2669923	inside	54	54	NearestStart
5	2921260	2921361	102	0996 AT5G09410	996	+	AT5G09410	2920827	2927420	inside	433	433	NearestStart
5	3112480	3112581	102	1000 AT5G09970	1000	+	AT5G09970	3111945	3114239	inside	535	535	NearestStart
5	3247205	3247306	102	1001 AT5G10320	1001	-	AT5G10320	3243956	3246721	upstream	-484	484	NearestStart
5	3267450	3267551	102	1002 AT5G10380	1002	+	AT5G10380	3267635	3268813	upstream	-185	84	NearestStart
5	3377625	3377726	102	1004 AT5G10695	1004	+	AT5G10695	3377663	3378221	overlapStart	-38	38	NearestStart
5	3619166	3619267	102	1008 AT5G11340	1008	+	AT5G11340	3619155	3621301	inside	11	11	NearestStart
5	3758892	3758993	102	1009 AT5G11680	1009	+	AT5G11680	3758858	3760851	inside	34	34	NearestStart
5	3783078	3783179	102	1011 AT5G11740	1011	+	AT5G11740	3784251	3784792	upstream	-1173	1072	NearestStart
5	3882945	3883046	102	1016 AT5G12020	1016	-	AT5G12020	3882237	3882938	upstream	-7	7	NearestStart
5	3884761	3884862	102	1017 AT5G12030	1017	-	AT5G12030	3884107	3884737	upstream	-24	24	NearestStart
5	3956089	3956190	102	1018 AT5G12230	1018	-	AT5G12230	3953148	3956185	overlapStart	96	5	NearestStart
5	4156332	4156433	102	1020 AT5G13100	1020	+	AT5G13100	4156660	4158553	upstream	-328	227	NearestStart
5	4203756	4203857	102	1021 AT5G13190	1021	-	AT5G13190	4204817	4206405	downstream	2649	960	NearestStart
5	4208322	4208423	102	1022 AT5G13200	1022	+	AT5G13200	4207004	4208289	downstream	1318	33	NearestStart
5	4220374	4220475	102	1024 AT5G13220	1024	+	AT5G13220	4218888	4220883	inside	1486	408	NearestStart
5	4441731	4441832	102	1025 AT5G13760	1025	+	AT5G13760	4442014	4444935	upstream	-283	182	NearestStart
5	4767277	4767378	102	1028 AT5G14760	1028	+	AT5G14760	4768468	4772153	upstream	-1191	1090	NearestStart
5	4986581	4986682	102	1030 AT5G15350	1030	-	AT5G15350	4984959	4986239	upstream	-342	342	NearestStart
5	5018402	5018503	102	1031 AT5G15450	1031	-	AT5G15450	5014212	5018347	upstream	-55	55	NearestStart
5	5025677	5025778	102	1032 AT5G15470	1032	-	AT5G15470	5021010	5024742	upstream	-935	935	NearestStart
5	5094036	5094137	102	1033 AT5G15660	1033	+	AT5G15660	5095652	5097041	upstream	-1616	1515	NearestStart
5	5212790	5212891	102	1034 AT5G15980	1034	+	AT5G15980	5213081	5215620	upstream	-291	190	NearestStart
5	5290284	5290385	102	1035 AT5G16200	1035	-	AT5G16200	5289565	5290202	upstream	-82	82	NearestStart
5	5651999	5652100	102	1036 AT5G17190	1036	+	AT5G17190	5652218	5652983	upstream	-219	118	NearestStart
5	5696108	5696209	102	1038 AT5G17300	1038	-	AT5G17300	5690227	5692902	upstream	-3206	3206	NearestStart
5	5972401	5972502	102	1041 AT5G18040	1041	+	AT5G18040	5972419	5974156	overlapStart	-18	18	NearestStart
5	5978543	5978644	102	1042 AT5G18065	1042	+	AT5G18065	5978678	5980376	upstream	-135	34	NearestStart
5	6072229	6072330	102	1043 AT5G18340	1043	-	AT5G18340	6070640	6072310	overlapStart	81	20	NearestStart
5	6131322	6131423	102	1047 AT5G18475	1047	-	AT5G18475	6129237	6131015	upstream	-307	307	NearestStart
5	6718263	6718364	102	1051 AT5G19875	1051	+	AT5G19875	6718341	6718995	overlapStart	-78	23	NearestStart
5	6719619	6719720	102	1052 AT5G19875	1052	+	AT5G19875	6718341	6718995	downstream	1278	624	NearestStart
5	6776148	6776249	102	1053 AT5G20060	1053	+	AT5G20060	6776167	6779614	overlapStart	-19	19	NearestStart
5	7270426	7270527	102	1057 AT5G21990	1057	+	AT5G21990	7273169	7276563	upstream	-2743	2642	NearestStart
5	8216061	8216162	102	1064 AT5G24210	1064	+	AT5G24210	8217335	8219619	upstream	-1274	1173	NearestStart
5	8669784	8669885	102	1066 AT5G25130	1066	+	AT5G25130	8668299	8670194	inside	1485	309	NearestStart
5	8674362	8674463	102	1067 AT5G25140	1067	+	AT5G25140	8672424	8674629	inside	1938	166	NearestStart
5	8732148	8732249	102	1068 AT5G25220	1068	+	AT5G25220	8736074	8738584	upstream	-3926	3825	NearestStart
5	8857001	8857102	102	1070 AT5G25450	1070	+	AT5G25450	8856997	8858476	inside	4	4	NearestStart
5	9022568	9022669	102	1071 AT5G25880	1071	+	AT5G25880	9024549	9028377	upstream	-1981	1880	NearestStart
5	9255147	9255248	102	1073 AT5G26350	1073	-	AT5G26350	9253108	9253637	upstream	-1510	1510	NearestStart
5	9474667	9474768	102	1074 AT5G26920	1074	+	AT5G26920	9475682	9478751	upstream	-1015	914	NearestStart
5	9645001	9645102	102	1075 AT5G27345	1075	-	AT5G27345	9641505	9643917	upstream	-1084	1084	NearestStart
5	9684586	9684687	102	1076 AT5G27420	1076	+	AT5G27420	9684072	9685561	inside	514	514	NearestStart
5	9792321	9792422	102	1077 AT5G27660	1077	-	AT5G27660	9789468	9792299	upstream	-22	22	NearestStart
5	10030192	10030293	102	1078 AT5G28020	1078	-	AT5G28020	10026183	10028580	upstream	-1612	1612	NearestStart
5	10540667	10540768	102	1080 AT5G28540	1080	-	AT5G28540	10540460	10543375	inside	2708	207	NearestStart
5	10541515	10541616	102	1081 AT5G28540	1081	-	AT5G28540	10540460	10543375	inside	1860	1055	NearestStart
5	10542229	10542330	102	1082 AT5G28540	1082	-	AT5G28540	10540460	10543375	inside	1146	1045	NearestStart
5	10543415	10543516	102	1083 AT5G28540	1083	-	AT5G28540	10540460	10543375	upstream	-40	40	NearestStart
5	12873791	12873892	102	1097 AT5G34431	1097	+	AT5G34431	12888194	12890980	upstream	-14403	14302	NearestStart
5	12877708	12877809	102	1098 AT5G34431	1098	+	AT5G34431	12888194	12890980	upstream	-10486	10385	NearestStart
5	13672131	13672232	102	1100 AT5G35460	1100	+	AT5G35460	13672539	13674739	upstream	-408	307	NearestStart
5	13902885	13902986	102	1101 AT5G35735	1101	-	AT5G35735	13900752	13902997	inside	112	11	NearestStart
5	14834269	14834370	102	1103 AT5G37400	1103	+	AT5G37400	14834343	14836346	overlapStart	-74	27	NearestStart
5	14968917	14969018	102	1105 AT5G37670	1105	+	AT5G37670	14968991	14969509	overlapStart	-74	27	NearestStart
5	15932099	15932200	102	1108 AT5G39785	1108	+	AT5G39785	15929188	15932276	inside	2911	76	NearestStart
5	15976274	15976375	102	1109 AT5G39895	1109	+	AT5G39895	15976287	15976359	includeFeature	-13	13	NearestStart
5	16316662	16316763	102	1111 AT5G40770	1111	-	AT5G40770	16314850	16316719	overlapStart	57	44	NearestStart
5	16797911	16798012	102	1115 AT5G41990	1115	-	AT5G41990	16794967	16798006	overlapStart	95	6	NearestStart
5	16810565	16810666	102	1117 AT5G42020	1117	-	AT5G42020	16807483	16810646	overlapStart	81	20	NearestStart
5	16846079	16846180	102	1120 AT5G42150	1120	+	AT5G42150	16846150	16848279	overlapStart	-71	30	NearestStart
5	16943238	16943339	102	1121 AT5G42380	1121	-	AT5G42380	16942576	16943366	inside	128	27	NearestStart
5	17449121	17449222	102	1124 AT5G43420	1124	+	AT5G43420	17451669	17453124	upstream	-2548	2447	NearestStart
5	17456479	17456580	102	1125 AT5G43440	1125	-	AT5G43440	17455233	17456657	inside	178	77	NearestStart
5	17523576	17523677	102	1126 AT5G43620	1126	+	AT5G43620	17522520	17524001	inside	1056	324	NearestStart
5	17639596	17639697	102	1128 AT5G43870	1128	-	AT5G43870	17632346	17635912	upstream	-3684	3684	NearestStart
5	18244398	18244499	102	1130 AT5G45130	1130	+	AT5G45130	18244266	18246450	inside	132	132	NearestStart
5	18505667	18505768	102	1132 AT5G45630	1132	-	AT5G45630	18505809	18506323	downstream	656	41	NearestStart
5	18507125	18507226	102	1133 AT5G45630	1133	-	AT5G45630	18505809	18506323	upstream	-802	802	NearestStart
5	18716791	18716892	102	1134 AT5G46170	1134	-	AT5G46170	18714965	18716953	inside	162	61	NearestStart
5	18790207	18790308	102	1135 AT5G46325	1135	+	AT5G46325	18790308	18790387	overlapStart	-101	0	NearestStart
5	19116574	19116675	102	1141 AT5G47060	1141	+	AT5G47060	19116788	19118046	upstream	-214	113	NearestStart
5	19229021	19229122	102	1145 AT5G47400	1145	+	AT5G47400	19229162	19232586	upstream	-141	40	NearestStart
5	19232694	19232795	102	1146 AT5G47420	1146	+	AT5G47420	19232836	19235059	upstream	-142	41	NearestStart
5	19374317	19374418	102	1147 AT5G47830	1147	-	AT5G47830	19372898	19374331	overlapStart	14	14	NearestStart
5	19378604	19378705	102	1148 AT5G47850	1148	-	AT5G47850	19378701	19381082	overlapEnd	2478	4	NearestStart
5	19469929	19470030	102	1149 AT5G48030	1149	-	AT5G48030	19466011	19469902	upstream	-27	27	NearestStart
5	19563875	19563976	102	1150 AT5G48250	1150	-	AT5G48250	19561319	19563722	upstream	-153	153	NearestStart
5	19607040	19607141	102	1152 AT5G48380	1152	-	AT5G48380	19604089	19607059	overlapStart	19	19	NearestStart
5	19690035	19690136	102	1153 AT5G48570	1153	-	AT5G48570	19690542	19693845	downstream	3810	406	NearestStart
5	19693768	19693869	102	1154 AT5G48570	1154	-	AT5G48570	19690542	19693845	overlapStart	77	24	NearestStart
5	20084506	20084607	102	1155 AT5G49510	1155	+	AT5G49510	20080614	20082921	downstream	3892	1585	NearestStart
5	20111036	20111137	102	1157 AT5G49555	1157	-	AT5G49555	20107229	20110636	upstream	-400	400	NearestStart
5	20610576	20610677	102	1160 AT5G50650	1160	+	AT5G50650	20610212	20612255	inside	364	364	NearestStart
5	20634761	20634862	102	1161 AT5G50720	1161	-	AT5G50720	20633193	20634552	upstream	-209	209	NearestStart
5	20698527	20698628	102	1162 AT5G50860	1162	-	AT5G50860	20693463	20697039	upstream	-1488	1488	NearestStart
5	20891153	20891254	102	1163 AT5G51440	1163	+	AT5G51440	20891163	20892211	overlapStart	-10	10	NearestStart
5	21023918	21024019	102	1164 AT5G51760	1164	+	AT5G51760	21026916	21029188	upstream	-2998	2897	NearestStart
5	21123822	21123923	102	1165 AT5G52010	1165	-	AT5G52010	21121483	21122985	upstream	-837	837	NearestStart
5	21352180	21352281	102	1167 AT5G52640	1167	+	AT5G52640	21352399	21355361	upstream	-219	118	NearestStart
5	21387433	21387534	102	1169 AT5G52760	1169	+	AT5G52760	21386824	21387703	inside	609	169	NearestStart
5	21487883	21487984	102	1171 AT5G53000	1171	-	AT5G53000	21485455	21487991	inside	108	7	NearestStart
5	21533515	21533616	102	1172 AT5G53120	1172	+	AT5G53120	21534473	21537816	upstream	-958	857	NearestStart
5	21846437	21846538	102	1174 AT5G53800	1174	+	AT5G53800	21848135	21850111	upstream	-1698	1597	NearestStart
5	21984445	21984546	102	1175 AT5G54165	1175	+	AT5G54165	21984569	21984964	upstream	-124	23	NearestStart
5	21985797	21985898	102	1176 AT5G54165	1176	+	AT5G54165	21984569	21984964	downstream	1228	833	NearestStart
5	22309625	22309726	102	1179 AT5G54940	1179	-	AT5G54940	22308271	22309410	upstream	-215	215	NearestStart
5	22597233	22597334	102	1180 AT5G55835	1180	-	AT5G55835	22597012	22597117	upstream	-116	116	NearestStart
5	22666363	22666464	102	1181 AT5G55970	1181	+	AT5G55970	22667235	22669545	upstream	-872	771	NearestStart
5	22777371	22777472	102	1185 AT5G56260	1185	-	AT5G56260	22775325	22777304	upstream	-67	67	NearestStart
5	23307472	23307573	102	1188 AT5G57560	1188	-	AT5G57560	23307130	23308282	inside	810	342	NearestStart
5	23379948	23380049	102	1189 AT5G57710	1189	+	AT5G57710	23384794	23388353	upstream	-4846	4745	NearestStart
5	23387856	23387957	102	1190 AT5G57710	1190	+	AT5G57710	23384794	23388353	inside	3062	396	NearestStart
5	23452662	23452763	102	1191 AT5G57910	1191	-	AT5G57910	23451149	23452614	upstream	-48	48	NearestStart
5	23623652	23623753	102	1194 AT5G58430	1194	-	AT5G58430	23621183	23623444	upstream	-208	208	NearestStart
5	23681705	23681806	102	1195 AT5G58590	1195	-	AT5G58590	23680079	23681798	overlapStart	93	8	NearestStart
5	23723228	23723329	102	1196 AT5G58720	1196	-	AT5G58720	23719702	23723137	upstream	-91	91	NearestStart
5	23734272	23734373	102	1197 AT5G58770	1197	+	AT5G58770	23734376	23735634	upstream	-104	3	NearestStart
5	23742341	23742442	102	1198 AT5G58787	1198	+	AT5G58787	23742450	23744619	upstream	-109	8	NearestStart
5	23953881	23953982	102	1199 AT5G59385	1199	+	AT5G59385	23953942	23954013	overlapStart	-61	31	NearestStart
5	23967181	23967282	102	1200 AT5G59430	1200	+	AT5G59430	23967313	23970945	upstream	-132	31	NearestStart
5	23995851	23995952	102	1201 AT5G59530	1201	-	AT5G59530	23994170	23995734	upstream	-117	117	NearestStart
5	23998817	23998918	102	1202 AT5G59550	1202	-	AT5G59550	23998259	23999793	inside	976	558	NearestStart
5	23999787	23999888	102	1203 AT5G59550	1203	-	AT5G59550	23998259	23999793	overlapStart	6	6	NearestStart
5	24062522	24062623	102	1204 AT5G59720	1204	+	AT5G59720	24062577	24063277	overlapStart	-55	46	NearestStart
5	24066177	24066278	102	1206 AT5G59730	1206	-	AT5G59730	24063877	24066170	upstream	-7	7	NearestStart
5	24293787	24293888	102	1209 AT5G60408	1209	+	AT5G60408	24293093	24293298	downstream	694	489	NearestStart
5	24453768	24453869	102	1211 AT5G60790	1211	-	AT5G60790	24453258	24455970	inside	2202	510	NearestStart
5	24483076	24483177	102	1212 AT5G60860	1212	+	AT5G60860	24484622	24485705	upstream	-1546	1445	NearestStart
5	24738873	24738974	102	1214 AT5G61510	1214	-	AT5G61510	24736945	24738998	inside	125	24	NearestStart
5	24752819	24752920	102	1215 AT5G61560	1215	+	AT5G61560	24752850	24756718	overlapStart	-31	31	NearestStart
5	24884777	24884878	102	1218 AT5G61960	1218	-	AT5G61960	24878520	24884720	upstream	-57	57	NearestStart
5	24910214	24910315	102	1222 AT5G62000	1222	+	AT5G62000	24910358	24915210	upstream	-144	43	NearestStart
5	25070186	25070287	102	1226 AT5G62430	1226	-	AT5G62430	25069093	25070934	inside	748	647	NearestStart
5	25098212	25098313	102	1227 AT5G62520	1227	+	AT5G62520	25097998	25099907	inside	214	214	NearestStart
5	25099022	25099123	102	1228 AT5G62520	1228	+	AT5G62520	25097998	25099907	inside	1024	784	NearestStart
5	25099872	25099973	102	1229 AT5G62520	1229	+	AT5G62520	25097998	25099907	overlapEnd	1874	35	NearestStart
5	25117346	25117447	102	1230 AT5G62575	1230	+	AT5G62575	25117488	25118892	upstream	-142	41	NearestStart
5	25554122	25554223	102	1233 AT5G63850	1233	+	AT5G63850	25551055	25553520	downstream	3067	602	NearestStart
5	25657584	25657685	102	1234 AT5G64110	1234	-	AT5G64110	25654074	25656030	upstream	-1554	1554	NearestStart
5	25722126	25722227	102	1237 AT5G64310	1237	+	AT5G64310	25721933	25722646	inside	193	193	NearestStart
5	25805268	25805369	102	1240 AT5G64550	1240	-	AT5G64550	25801528	25804980	upstream	-288	288	NearestStart
5	25806005	25806106	102	1241 AT5G64550	1241	-	AT5G64550	25801528	25804980	upstream	-1025	1025	NearestStart
5	25973162	25973263	102	1242 AT5G65015	1242	+	AT5G65015	25972678	25972750	downstream	484	412	NearestStart
5	26098324	26098425	102	1243 AT5G65305	1243	-	AT5G65305	26097530	26097567	upstream	-757	757	NearestStart
5	26294563	26294664	102	1247 AT5G65720	1247	+	AT5G65720	26296253	26298072	upstream	-1690	1589	NearestStart
5	26358123	26358224	102	1248 AT5G65900	1248	+	AT5G65900	26358206	26361443	overlapStart	-83	18	NearestStart
5	26366058	26366159	102	1249 AT5G65920	1249	-	AT5G65920	26364015	26365998	upstream	-60	60	NearestStart
5	26415838	26415939	102	1250 AT5G66052	1250	+	AT5G66052	26416126	26416924	upstream	-288	187	NearestStart
5	26588391	26588492	102	1252 AT5G66620	1252	+	AT5G66620	26588585	26592006	upstream	-194	93	NearestStart
5	26852829	26852930	102	1253 AT5G67300	1253	+	AT5G67300	26854022	26856006	upstream	-1193	1092	NearestStart
5	26853894	26853995	102	1254 AT5G67300	1254	+	AT5G67300	26854022	26856006	upstream	-128	27	NearestStart
5	26854808	26854909	102	1255 AT5G67300	1255	+	AT5G67300	26854022	26856006	inside	786	786	NearestStart
5	26855478	26855579	102	1256 AT5G67310	1256	-	AT5G67310	26855216	26856941	inside	1463	262	NearestStart
5	26919084	26919185	102	1258 AT5G67450	1258	-	AT5G67450	26918793	26919949	inside	865	291	NearestStart
5	26969559	26969660	102	1259 AT5G67630	1259	-	AT5G67630	26967381	26969394	upstream	-165	165	NearestStart
5	24915745	24915945	102	1260 AT5G62020	1260	+	AT5G62020	24915807	24917643	upstream	-33	16	NearestStart
5	24917608	24917608	102	1261 AT5G62020	1261	-	AT5G62020	24915807	24917643	overlapEnd	3	0	NearestStart
Group I
space	start	end	width	names	peak	strand	feature	start_position	end_position	insideFeature	distancetoFeature	shortestDistance	fromOverlappingOrNearest
1	1215622	1215723	102	017 AT1G04480	17	+	AT1G04480	1216095	1217467	upstream	-473	372	NearestStart
1	2933740	2933841	102	034 AT1G09090	34	+	AT1G09090	2932739	2936586	inside	1001	1001	NearestStart
1	5390492	5390593	102	050 AT1G15670	50	+	AT1G15670	5389952	5391490	inside	540	540	NearestStart
1	5391635	5391736	102	051 AT1G15680	51	+	AT1G15680	5393407	5394639	upstream	-1772	1671	NearestStart
1	5414758	5414859	102	052 AT1G15740	52	+	AT1G15740	5410908	5414919	inside	3850	60	NearestStart
1	5700056	5700157	102	055 AT1G16680	55	+	AT1G16680	5702753	5705838	upstream	-2697	2596	NearestStart
1	9174367	9174468	102	096 AT1G26558	96	+	AT1G26558	9175611	9177598	upstream	-1244	1143	NearestStart
1	9483012	9483113	102	099 AT1G27300	99	+	AT1G27300	9483157	9484368	upstream	-145	44	NearestStart
1	13221685	13221786	102	129 AT1G35710	129	+	AT1G35710	13220940	13224681	inside	745	745	NearestStart
1	18250452	18250553	102	138 AT1G49330	138	+	AT1G49330	18250043	18251038	inside	409	409	NearestStart
1	19844836	19844937	102	148 AT1G53210	148	+	AT1G53210	19844632	19847836	inside	204	204	NearestStart
1	21732471	21732572	102	163 AT1G58520	163	+	AT1G58520	21729913	21738652	inside	2558	2558	NearestStart
1	25442201	25442302	102	193 AT1G67856	193	+	AT1G67856	25442404	25443019	upstream	-203	102	NearestStart
1	25880595	25880696	102	198 AT1G68840	198	+	AT1G68840	25880323	25882222	inside	272	272	NearestStart
1	25882041	25882142	102	199 AT1G68845	199	+	AT1G68845	25882434	25882918	upstream	-393	292	NearestStart
1	26140021	26140122	102	201 AT1G69530	201	+	AT1G69530	26141836	26143500	upstream	-1815	1714	NearestStart
1	30242289	30242390	102	248 AT1G80440	248	+	AT1G80440	30241607	30243071	inside	682	681	NearestStart
1	63947	64048	102	005 AT1G01130	5	-	AT1G01130	61905	63811	upstream	-136	136	NearestStart
1	1189039	1189140	102	016 AT1G04400	16	-	AT1G04400	1185550	1188517	upstream	-522	522	NearestStart
1	2667670	2667771	102	029 AT1G08450	29	-	AT1G08450	2667798	2671892	downstream	4222	27	NearestStart
1	4525162	4525263	102	040 AT1G13245	40	-	AT1G13245	4525486	4526064	downstream	902	223	NearestStart
1	4535849	4535950	102	041 AT1G13250	41	-	AT1G13250	4528623	4530063	upstream	-5786	5786	NearestStart
1	7041918	7042019	102	072 AT1G20340	72	-	AT1G20340	7042429	7043363	downstream	1445	410	NearestStart
1	7399247	7399348	102	076 AT1G21130	76	-	AT1G21130	7399062	7400605	inside	1358	185	NearestStart
1	7399736	7399837	102	077 AT1G21130	77	-	AT1G21130	7399062	7400605	inside	869	674	NearestStart
1	7400355	7400456	102	078 AT1G21130	78	-	AT1G21130	7399062	7400605	inside	250	149	NearestStart
1	7660752	7660853	102	081 AT1G21830	81	-	AT1G21830	7661118	7662608	downstream	1856	265	NearestStart
1	8899427	8899528	102	091 AT1G25370	91	-	AT1G25370	8897755	8899102	upstream	-325	325	NearestStart
1	9648871	9648972	102	101 AT1G27730	101	-	AT1G27730	9648141	9649073	inside	202	101	NearestStart
1	18321604	18321705	102	140 AT1G49500	140	-	AT1G49500	18321295	18322284	inside	680	309	NearestStart
1	20704872	20704973	102	152 AT1G55440	152	-	AT1G55440	20701499	20703460	upstream	-1412	1412	NearestStart
1	20967850	20967951	102	154 AT1G56060	154	-	AT1G56060	20966528	20967144	upstream	-706	706	NearestStart
1	20968540	20968641	102	155 AT1G56060	155	-	AT1G56060	20966528	20967144	upstream	-1396	1396	NearestStart
1	21744161	21744262	102	164 AT1G58590	164	-	AT1G58590	21742944	21743891	upstream	-270	270	NearestStart
1	21744653	21744754	102	165 AT1G58590	165	-	AT1G58590	21742944	21743891	upstream	-762	762	NearestStart
1	22038281	22038382	102	171 AT1G59880	171	-	AT1G59880	22040612	22040683	downstream	2402	2230	NearestStart
1	22040060	22040161	102	172 AT1G59880	172	-	AT1G59880	22040612	22040683	downstream	623	451	NearestStart
1	25484431	25484532	102	195 AT1G67960	195	-	AT1G67960	25480652	25484262	upstream	-169	169	NearestStart
1	27260117	27260218	102	213 AT1G72416	213	-	AT1G72416	27258829	27260291	inside	174	73	NearestStart
1	27273880	27273981	102	214 AT1G72440	214	-	AT1G72440	27268165	27273596	upstream	-284	284	NearestStart
1	27275137	27275238	102	215 AT1G72450	215	-	AT1G72450	27274065	27276317	inside	1180	1072	NearestStart
1	28606771	28606872	102	232 AT1G76250	232	-	AT1G76250	28606450	28609128	inside	2357	321	NearestStart
1	30129517	30129618	102	246 AT1G80080	246	-	AT1G80080	30128005	30129591	overlapStart	74	27	NearestStart
2	387464	387565	102	256 AT2G01860	256	+	AT2G01860	388055	389918	upstream	-591	490	NearestStart
2	2358979	2359080	102	265 AT2G06045	265	+	AT2G06045	2358727	2359113	inside	252	33	NearestStart
2	2359716	2359817	102	266 AT2G06045	266	+	AT2G06045	2358727	2359113	downstream	989	603	NearestStart
2	7956197	7956298	102	301 AT2G18320	301	+	AT2G18320	7956220	7957531	overlapStart	-23	23	NearestStart
2	9583982	9584083	102	318 AT2G22560	318	+	AT2G22560	9585883	9588838	upstream	-1901	1800	NearestStart
2	9647166	9647267	102	319 AT2G22680	319	+	AT2G22680	9645313	9647613	inside	1853	346	NearestStart
2	11043315	11043416	102	334 AT2G25900	334	+	AT2G25900	11041331	11043209	downstream	1984	106	NearestStart
2	12380832	12380933	102	346 AT2G28840	346	+	AT2G28840	12378337	12380742	downstream	2495	90	NearestStart
2	13860018	13860119	102	360 AT2G32670	360	+	AT2G32670	13857877	13859774	downstream	2141	244	NearestStart
2	17270555	17270656	102	380 AT2G41440	380	+	AT2G41440	17271172	17274370	upstream	-617	516	NearestStart
2	17508723	17508824	102	382 AT2G41940	382	+	AT2G41940	17507509	17508616	downstream	1214	107	NearestStart
2	18367786	18367887	102	390 AT2G44490	390	+	AT2G44490	18364756	18367725	downstream	3030	61	NearestStart
2	19243042	19243143	102	408 AT2G46820	408	+	AT2G46820	19243496	19245141	upstream	-454	353	NearestStart
2	179864	179965	102	253 AT2G01420	253	-	AT2G01420	180105	183328	downstream	3464	140	NearestStart
2	1012810	1012911	102	257 AT2G03340	257	-	AT2G03340	1014350	1017148	downstream	4338	1439	NearestStart
2	1038784	1038885	102	258 AT2G03430	258	-	AT2G03430	1036008	1037632	upstream	-1152	1152	NearestStart
2	2284389	2284490	102	263 AT2G05940	263	-	AT2G05940	2287238	2289307	downstream	4918	2748	NearestStart
2	6499297	6499398	102	287 AT2G15025	287	-	AT2G15025	6501126	6501704	downstream	2407	1728	NearestStart
2	9265054	9265155	102	311 AT2G21660	311	-	AT2G21660	9265249	9266393	downstream	1339	94	NearestStart
2	9265765	9265866	102	312 AT2G21660	312	-	AT2G21660	9265249	9266393	inside	628	516	NearestStart
2	10427562	10427663	102	330 AT2G24545	330	-	AT2G24545	10425818	10427513	upstream	-49	49	NearestStart
2	11149886	11149987	102	336 AT2G26190	336	-	AT2G26190	11147639	11150510	inside	624	523	NearestStart
2	12148690	12148791	102	344 AT2G28400	344	-	AT2G28400	12148304	12149052	inside	362	261	NearestStart
2	16368636	16368737	102	370 AT2G39210	370	-	AT2G39210	16366157	16368275	upstream	-361	361	NearestStart
2	17731578	17731679	102	384 AT2G42590	384	-	AT2G42590	17731855	17733967	downstream	2389	176	NearestStart
2	18862888	18862989	102	395 AT2G45820	395	-	AT2G45820	18862953	18864691	overlapEnd	1803	36	NearestStart
3	3692573	3692674	102	446 AT3G11690	446	+	AT3G11690	3694988	3696478	upstream	-2415	2314	NearestStart
3	5138625	5138726	102	470 AT3G15260	470	+	AT3G15260	5138686	5142644	overlapStart	-61	40	NearestStart
3	5506850	5506951	102	476 AT3G16240	476	+	AT3G16240	5505404	5507050	inside	1446	99	NearestStart
3	16596200	16596301	102	526 AT3G45256	526	+	AT3G45256	16595099	16596232	overlapEnd	1101	32	NearestStart
3	16817874	16817975	102	529 AT3G45780	529	+	AT3G45780	16816866	16824210	inside	1008	1008	NearestStart
3	20346767	20346868	102	584 AT3G54920	584	+	AT3G54920	20345082	20348582	inside	1685	1685	NearestStart
3	22144487	22144588	102	596 AT3G59940	596	+	AT3G59940	22142900	22144439	downstream	1587	48	NearestStart
3	87809	87910	102	412 AT3G01290	412	-	AT3G01290	88054	89422	downstream	1613	144	NearestStart
3	88585	88686	102	413 AT3G01290	413	-	AT3G01290	88054	89422	inside	837	531	NearestStart
3	1971882	1971983	102	422 AT3G06437	422	-	AT3G06437	1970997	1972455	inside	573	472	NearestStart
3	4494230	4494331	102	457 AT3G13710	457	-	AT3G13710	4490628	4493831	upstream	-399	399	NearestStart
3	4494766	4494867	102	458 AT3G13710	458	-	AT3G13710	4490628	4493831	upstream	-935	935	NearestStart
3	4666906	4667007	102	463 AT3G14075	463	-	AT3G14075	4663569	4667079	inside	173	72	NearestStart
3	4771775	4771876	102	466 AT3G14300	466	-	AT3G14300	4766905	4769898	upstream	-1877	1877	NearestStart
3	6555903	6556004	102	482 AT3G19000	482	-	AT3G19000	6553529	6555147	upstream	-756	756	NearestStart
3	6771198	6771299	102	485 AT3G19515	485	-	AT3G19515	6766668	6771169	upstream	-29	29	NearestStart
3	8209725	8209826	102	496 AT3G23080	496	-	AT3G23080	8207287	8209329	upstream	-396	396	NearestStart
3	9595550	9595651	102	505 AT3G26210	505	-	AT3G26210	9593132	9595243	upstream	-307	307	NearestStart
3	9740079	9740180	102	508 AT3G26539	508	-	AT3G26539	9743729	9743842	downstream	3763	3549	NearestStart
3	16862697	16862798	102	530 AT3G45850	530	-	AT3G45850	16855612	16861527	upstream	-1170	1170	NearestStart
3	17203328	17203429	102	536 AT3G46700	536	-	AT3G46700	17200301	17201889	upstream	-1439	1439	NearestStart
3	17352890	17352991	102	537 AT3G47120	537	-	AT3G47120	17351141	17352822	upstream	-68	68	NearestStart
3	17441281	17441382	102	542 AT3G47340	542	-	AT3G47340	17437884	17441243	upstream	-38	38	NearestStart
3	18629884	18629985	102	554 AT3G50250	554	-	AT3G50250	18630032	18630478	downstream	594	47	NearestStart
3	18860819	18860920	102	559 AT3G50750	559	-	AT3G50750	18861839	18863234	downstream	2415	919	NearestStart
3	18862396	18862497	102	560 AT3G50750	560	-	AT3G50750	18861839	18863234	inside	838	557	NearestStart
3	19818895	19818996	102	578 AT3G53460	578	-	AT3G53460	19819185	19821519	downstream	2624	189	NearestStart
3	19820225	19820326	102	579 AT3G53460	579	-	AT3G53460	19819185	19821519	inside	1294	1040	NearestStart
3	21188404	21188505	102	591 AT3G57260	591	-	AT3G57260	21188517	21189859	downstream	1455	12	NearestStart
3	22881620	22881721	102	606 AT3G61820	606	-	AT3G61820	22879804	22881630	overlapStart	10	10	NearestStart
4	5723602	5723703	102	633 AT4G08920	633	+	AT4G08920	5724103	5727253	upstream	-501	400	NearestStart
4	5727343	5727444	102	634 AT4G08930	634	+	AT4G08930	5729192	5730850	upstream	-1849	1748	NearestStart
4	7150039	7150140	102	641 AT4G11890	641	+	AT4G11890	7147865	7149921	downstream	2174	118	NearestStart
4	10943580	10943681	102	668 AT4G20260	668	+	AT4G20260	10940746	10943561	downstream	2834	19	NearestStart
4	16972540	16972641	102	714 AT4G35820	714	+	AT4G35820	16971221	16972429	downstream	1319	111	NearestStart
4	6054545	6054646	102	636 AT4G09580	636	-	AT4G09580	6052352	6054397	upstream	-148	148	NearestStart
4	6699224	6699325	102	637 AT4G10920	637	-	AT4G10920	6696712	6699199	upstream	-25	25	NearestStart
4	8004636	8004737	102	652 AT4G13800	652	-	AT4G13800	8001862	8004139	upstream	-497	497	NearestStart
4	10492028	10492129	102	664 AT4G19185	664	-	AT4G19185	10489042	10491671	upstream	-357	357	NearestStart
4	13727389	13727490	102	690 AT4G27450	690	-	AT4G27450	13727484	13728886	overlapEnd	1497	6	NearestStart
4	14820315	14820416	102	697 AT4G30270	697	-	AT4G30270	14819192	14820592	inside	277	176	NearestStart
4	16804726	16804827	102	712 AT4G35320	712	-	AT4G35320	16805869	16806655	downstream	1929	1042	NearestStart
4	17225859	17225960	102	718 AT4G36500	718	-	AT4G36500	17225912	17226610	overlapEnd	751	48	NearestStart
4	17289986	17290087	102	723 AT4G36670	723	-	AT4G36670	17287499	17289590	upstream	-396	396	NearestStart
4	18385499	18385600	102	731 AT4G39570	731	-	AT4G39570	18384100	18385544	overlapStart	45	45	NearestStart
5	1673816	1673917	102	757 AT5G05600	757	+	AT5G05600	1672120	1674739	inside	1696	822	NearestStart
5	1674398	1674499	102	758 AT5G05600	758	+	AT5G05600	1672120	1674739	inside	2278	240	NearestStart
5	3400229	3400330	102	771 AT5G10750	771	+	AT5G10750	3398951	3400156	downstream	1278	73	NearestStart
5	8378716	8378817	102	835 AT5G24530	835	+	AT5G24530	8378833	8383401	upstream	-117	16	NearestStart
5	15557856	15557957	102	872 AT5G38860	872	+	AT5G38860	15558956	15561126	upstream	-1100	999	NearestStart
[truncated: 4,937 more rows]
[truncated: 1 more columns]

## Sheet: Data S2
Data S2 Significant GO terms (Benjamini-Hochberg FDR < 0.05) of HSFA1b target genes in groups I - III.
Group I
GO accession	Type	Term	p-value	FDR	Entries
GO:0051707	P	response to other organism	1.1e-09	3.1e-07	// AT5G08790 // AT4G27450 // AT3G19515 // AT2G05940 // AT5G24530 // AT3G54920 // AT1G27730 // AT1G35710 // AT5G52750 // AT4G36500 // AT5G10760 // AT4G20260 // AT5G05600 // AT1G72450 // AT2G39210 // AT5G24540 // AT3G57260 // AT1G16680 // AT1G80080 // AT2G41940 // AT3G01290 // AT2G44490 // AT1G08450 // AT4G11890 // AT3G26210
GO:0009607	P	response to biotic stimulus	7.6e-09	3.5e-07	// AT2G03430 // AT5G08790 // AT4G27450 // AT3G19515 // AT2G05940 // AT5G24530 // AT3G54920 // AT1G27730 // AT1G35710 // AT5G52750 // AT4G36500 // AT5G10760 // AT4G20260 // AT5G05600 // AT1G72450 // AT2G39210 // AT5G24540 // AT3G57260 // AT1G16680 // AT1G80080 // AT2G41940 // AT3G01290 // AT2G44490 // AT1G08450 // AT4G11890 // AT3G26210
GO:0002376	P	immune system process	6.4e-09	3.5e-07	// AT1G27730 // AT1G35710 // AT2G41940 // AT2G39210 // AT5G52750 // AT4G36500 // AT3G57260 // AT4G27450 // AT3G01290 // AT3G19515 // AT5G10760 // AT1G16680 // AT2G21660 // AT2G05940 // AT2G44490 // AT5G24530 // AT1G08450 // AT3G54920 // AT4G11890 // AT3G26210
GO:0006955	P	immune response	6.4e-09	3.5e-07	// AT1G27730 // AT1G35710 // AT2G41940 // AT2G39210 // AT5G52750 // AT4G36500 // AT3G57260 // AT4G27450 // AT3G01290 // AT3G19515 // AT5G10760 // AT1G16680 // AT2G21660 // AT2G05940 // AT2G44490 // AT5G24530 // AT1G08450 // AT3G54920 // AT4G11890 // AT3G26210
GO:0065007	P	biological regulation	4e-09	3.5e-07	// AT2G03430 // AT3G53460 // AT5G05600 // AT3G19000 // AT1G53210 // AT3G50750 // AT1G80080 // AT3G19515 // AT5G08790 // AT2G05940 // AT3G59940 // AT5G24530 // AT3G54920 // AT5G05690 // AT5G38860 // AT2G01420 // AT1G49500 // AT4G08920 // AT4G30270 // AT1G35710 // AT5G52750 // AT4G36500 // AT5G10760 // AT3G16240 // AT4G36670 // AT1G68840 // AT2G28840 // AT1G72450 // AT2G03340 // AT5G11000 // AT4G27…
GO:0045087	P	innate immune response	2.5e-09	3.5e-07	// AT1G27730 // AT1G35710 // AT2G41940 // AT2G39210 // AT5G52750 // AT4G36500 // AT3G57260 // AT4G27450 // AT3G01290 // AT3G19515 // AT5G10760 // AT1G16680 // AT2G21660 // AT2G05940 // AT2G44490 // AT5G24530 // AT1G08450 // AT3G54920 // AT4G11890 // AT3G26210
GO:0009814	P	defense response, incompatible interaction	1.1e-08	4.1e-07	// AT1G08450 // AT1G35710 // AT2G41940 // AT2G39210 // AT5G52750 // AT4G36500 // AT3G57260 // AT4G27450 // AT5G10760 // AT2G05940 // AT2G44490 // AT5G24530 // AT3G54920 // AT4G11890 // AT3G26210
GO:0070887	P	cellular response to chemical stimulus	2.6e-08	8.8e-07	// AT1G53210 // AT4G27450 // AT3G59940 // AT2G05940 // AT5G24530 // AT1G27730 // AT3G01290 // AT4G36500 // AT4G20260 // AT5G05600 // AT1G72450 // AT3G57260 // AT2G42590 // AT1G04400 // AT1G16680 // AT1G80440 // AT5G01270 // AT2G41940 // AT1G20340 // AT4G30270 // AT2G44490 // AT4G11890 // AT1G15670
GO:0051716	P	cellular response to stimulus	3.1e-08	9.4e-07	// AT1G53210 // AT4G27450 // AT3G59940 // AT2G05940 // AT5G24530 // AT1G27730 // AT4G08920 // AT3G01290 // AT2G03430 // AT4G36500 // AT1G09090 // AT5G10760 // AT4G20260 // AT5G05600 // AT1G72450 // AT2G39210 // AT3G57260 // AT2G42590 // AT1G04400 // AT1G16680 // AT1G80440 // AT3G47340 // AT5G01270 // AT2G41940 // AT1G20340 // AT4G30270 // AT2G44490 // AT1G08450 // AT4G11890 // AT1G15670
GO:0051704	P	multi-organism process	3.5e-08	9.5e-07	// AT5G08790 // AT4G27450 // AT3G19515 // AT1G67960 // AT2G05940 // AT5G24530 // AT3G54920 // AT1G27730 // AT1G35710 // AT5G52750 // AT4G36500 // AT5G10760 // AT4G20260 // AT5G05600 // AT1G72450 // AT2G39210 // AT5G24540 // AT3G57260 // AT1G16680 // AT1G80080 // AT2G41940 // AT3G01290 // AT2G44490 // AT1G08450 // AT4G11890 // AT3G26210
GO:0007242	P	intracellular signaling cascade	6.6e-08	1.6e-06	// AT5G05600 // AT1G72450 // AT5G01270 // AT1G27730 // AT4G08920 // AT1G35710 // AT2G41940 // AT5G52750 // AT4G36500 // AT3G57260 // AT4G27450 // AT4G30270 // AT5G10760 // AT2G44490 // AT2G05940 // AT1G80440 // AT3G59940 // AT5G24530 // AT1G08450 // AT4G11890 // AT1G15670
GO:0010033	P	response to organic substance	2.7e-07	6.2e-06	// AT5G08790 // AT1G72450 // AT4G27450 // AT1G80080 // AT3G59940 // AT2G05940 // AT5G24530 // AT1G27730 // AT3G01290 // AT5G19790 // AT2G03430 // AT4G36500 // AT4G20260 // AT1G68840 // AT5G05600 // AT3G45780 // AT3G57260 // AT2G42590 // AT1G16680 // AT1G80440 // AT3G47340 // AT5G01270 // AT2G41940 // AT1G20340 // AT4G30270 // AT2G44490 // AT2G46820 // AT1G69530 // AT4G11890 // AT1G15670 // AT3G26…
GO:0000165	P	MAPKKK cascade	3.5e-07	7.4e-06	// AT1G35710 // AT2G41940 // AT5G52750 // AT3G57260 // AT2G44490 // AT2G05940 // AT5G10760 // AT5G24530 // AT4G11890
GO:0007165	P	signal transduction	4.7e-07	9.1e-06	// AT1G72450 // AT4G27450 // AT1G80440 // AT3G59940 // AT2G05940 // AT5G24530 // AT1G27730 // AT4G08920 // AT1G35710 // AT5G52750 // AT4G36500 // AT5G10760 // AT5G05600 // AT3G45780 // AT3G57260 // AT1G80080 // AT5G01270 // AT2G41940 // AT4G30270 // AT2G44490 // AT1G08450 // AT4G11890 // AT1G15670
GO:0009627	P	systemic acquired resistance	5e-07	9.1e-06	// AT2G41940 // AT2G39210 // AT1G08450 // AT4G36500 // AT3G57260 // AT4G27450 // AT2G44490 // AT2G05940 // AT5G10760 // AT5G24530 // AT4G11890 // AT3G26210
GO:0050789	P	regulation of biological process	5.9e-07	9.6e-06	// AT2G03430 // AT3G53460 // AT5G05600 // AT3G45780 // AT3G50750 // AT1G80080 // AT5G08790 // AT2G05940 // AT3G59940 // AT5G24530 // AT5G05690 // AT5G38860 // AT1G27730 // AT4G08920 // AT4G30270 // AT1G35710 // AT5G52750 // AT4G36500 // AT5G10760 // AT4G20260 // AT1G68840 // AT2G28840 // AT1G72450 // AT2G03340 // AT4G27450 // AT1G08450 // AT3G57260 // AT2G42590 // AT1G04400 // AT1G16680 // AT1G80…
GO:0007243	P	protein kinase cascade	6e-07	9.6e-06	// AT1G35710 // AT2G41940 // AT5G52750 // AT3G57260 // AT2G44490 // AT2G05940 // AT5G10760 // AT5G24530 // AT4G11890
GO:0009605	P	response to external stimulus	7.7e-07	1.2e-05	// AT3G45780 // AT1G09090 // AT1G72450 // AT5G08790 // AT2G01420 // AT4G08920 // AT5G05600 // AT3G47340 // AT1G20340 // AT1G04400 // AT1G08450 // AT1G67960 // AT2G05940 // AT5G05690 // AT4G20260 // AT3G54920 // AT4G11890 // AT1G27730
GO:0071310	P	cellular response to organic substance	1.1e-06	1.5e-05	// AT5G05600 // AT1G72450 // AT5G01270 // AT1G27730 // AT3G01290 // AT2G41940 // AT4G36500 // AT3G57260 // AT4G27450 // AT4G30270 // AT2G44490 // AT1G16680 // AT2G05940 // AT1G80440 // AT3G59940 // AT5G24530 // AT4G11890 // AT1G15670 // AT4G20260
GO:0050896	P	response to stimulus	1.1e-06	1.5e-05	// AT2G03430 // AT3G53460 // AT1G53210 // AT4G27450 // AT1G80080 // AT3G19515 // AT5G08790 // AT2G05940 // AT1G67960 // AT3G59940 // AT5G24530 // AT3G54920 // AT5G05690 // AT1G27730 // AT4G08920 // AT4G30270 // AT1G35710 // AT5G19790 // AT5G52750 // AT4G36500 // AT1G09090 // AT5G10760 // AT1G08450 // AT5G19150 // AT3G16240 // AT4G20260 // AT1G68840 // AT5G05600 // AT1G72450 // AT2G39210 // AT5G24…
GO:0023046	P	signaling process	1.2e-06	1.5e-05	// AT1G72450 // AT4G27450 // AT1G80440 // AT3G59940 // AT2G05940 // AT5G24530 // AT1G27730 // AT4G08920 // AT1G35710 // AT5G52750 // AT4G36500 // AT5G10760 // AT5G05600 // AT3G45780 // AT3G57260 // AT1G80080 // AT5G01270 // AT2G41940 // AT4G30270 // AT2G44490 // AT1G08450 // AT4G11890 // AT1G15670
GO:0023060	P	signal transmission	1.2e-06	1.5e-05	// AT1G72450 // AT4G27450 // AT1G80440 // AT3G59940 // AT2G05940 // AT5G24530 // AT1G27730 // AT4G08920 // AT1G35710 // AT5G52750 // AT4G36500 // AT5G10760 // AT5G05600 // AT3G45780 // AT3G57260 // AT1G80080 // AT5G01270 // AT2G41940 // AT4G30270 // AT2G44490 // AT1G08450 // AT4G11890 // AT1G15670
GO:0065008	P	regulation of biological quality	1.5e-06	1.7e-05	// AT5G08790 // AT1G53210 // AT3G19515 // AT5G05690 // AT3G54920 // AT1G49500 // AT2G01420 // AT3G01290 // AT2G03430 // AT3G16240 // AT4G20260 // AT5G11000 // AT1G04400 // AT1G16680 // AT4G08930 // AT1G20340 // AT4G08920 // AT2G44490 // AT1G08450 // AT1G69530 // AT4G36670 // AT2G22680
GO:0006952	P	defense response	1.5e-06	1.7e-05	// AT4G27450 // AT3G19515 // AT2G05940 // AT5G24530 // AT3G54920 // AT1G27730 // AT1G35710 // AT5G52750 // AT4G36500 // AT1G09090 // AT5G10760 // AT4G20260 // AT2G39210 // AT3G57260 // AT1G16680 // AT2G41940 // AT3G01290 // AT2G44490 // AT2G21660 // AT1G08450 // AT4G11890 // AT3G26210
GO:0042221	P	response to chemical stimulus	1.5e-06	1.7e-05	// AT5G08790 // AT1G53210 // AT4G27450 // AT1G80080 // AT3G59940 // AT1G67960 // AT2G05940 // AT5G24530 // AT1G27730 // AT4G08920 // AT3G01290 // AT5G19790 // AT2G03430 // AT4G36500 // AT1G09090 // AT4G20260 // AT1G68840 // AT5G05600 // AT1G72450 // AT3G57260 // AT2G42590 // AT1G04400 // AT1G16680 // AT1G80440 // AT3G47340 // AT3G45780 // AT5G01270 // AT2G41940 // AT1G20340 // AT4G30270 // AT2G44…
GO:0023052	P	signaling	1.6e-06	1.7e-05	// AT1G72450 // AT4G27450 // AT1G80080 // AT3G59940 // AT2G05940 // AT5G24530 // AT1G27730 // AT4G08920 // AT1G35710 // AT5G52750 // AT4G36500 // AT1G09090 // AT5G10760 // AT4G20260 // AT5G05600 // AT3G45780 // AT3G01290 // AT3G57260 // AT1G80440 // AT3G47340 // AT5G01270 // AT2G41940 // AT4G30270 // AT2G44490 // AT1G08450 // AT4G11890 // AT1G15670
GO:0042743	P	hydrogen peroxide metabolic process	2e-06	2e-05	// AT4G27450 // AT1G53210 // AT3G57260 // AT2G42590 // AT1G04400 // AT2G44490 // AT2G41940 // AT5G24530 // AT4G11890 // AT1G20340
GO:0006800	P	oxygen and reactive oxygen species metabolic process	2.7e-06	2.6e-05	// AT4G27450 // AT1G53210 // AT3G57260 // AT2G42590 // AT1G04400 // AT2G44490 // AT2G41940 // AT5G24530 // AT4G11890 // AT1G20340
GO:0048585	P	negative regulation of response to stimulus	2.8e-06	2.6e-05	// AT2G41940 // AT4G36500 // AT3G57260 // AT2G44490 // AT2G05940 // AT1G80440 // AT3G59940 // AT5G24530 // AT4G11890 // AT1G15670
GO:0048878	P	chemical homeostasis	3.7e-06	3.4e-05	// AT4G08920 // AT3G01290 // AT1G53210 // AT1G20340 // AT1G04400 // AT2G44490 // AT1G08450 // AT5G05690 // AT3G16240
GO:0055080	P	cation homeostasis	4.9e-06	4.3e-05	// AT4G08920 // AT3G01290 // AT1G53210 // AT1G20340 // AT1G04400 // AT2G44490 // AT1G08450 // AT3G16240
GO:0048583	P	regulation of response to stimulus	5.5e-06	4.7e-05	// AT3G01290 // AT2G41940 // AT1G08450 // AT4G36500 // AT3G57260 // AT2G44490 // AT2G05940 // AT1G80440 // AT3G59940 // AT5G24530 // AT4G11890 // AT1G15670 // AT3G26210
GO:0050794	P	regulation of cellular process	6.8e-06	5.6e-05	// AT2G03430 // AT3G53460 // AT2G05940 // AT3G45780 // AT3G50750 // AT1G80080 // AT3G59940 // AT5G08790 // AT5G24530 // AT5G38860 // AT1G27730 // AT4G08920 // AT1G35710 // AT5G52750 // AT4G36500 // AT5G10760 // AT1G08450 // AT4G20260 // AT1G68840 // AT5G05600 // AT1G72450 // AT2G03340 // AT4G27450 // AT3G01290 // AT3G57260 // AT1G80440 // AT5G01270 // AT4G08930 // AT4G10920 // AT2G41940 // AT1G20…
GO:0006950	P	response to stress	7.9e-06	6.3e-05	// AT2G03430 // AT3G53460 // AT1G53210 // AT4G27450 // AT3G19515 // AT5G08790 // AT2G05940 // AT5G24530 // AT3G54920 // AT1G27730 // AT4G08920 // AT1G35710 // AT5G19790 // AT5G52750 // AT4G36500 // AT1G09090 // AT5G10760 // AT3G16240 // AT4G20260 // AT5G05600 // AT1G72450 // AT2G39210 // AT3G57260 // AT2G42590 // AT1G04400 // AT1G16680 // AT3G47340 // AT5G01270 // AT2G41940 // AT1G20340 // AT3G01…
GO:0042592	P	homeostatic process	8.1e-06	6.3e-05	// AT4G08930 // AT4G08920 // AT3G01290 // AT2G03430 // AT1G20340 // AT1G53210 // AT1G04400 // AT2G44490 // AT1G08450 // AT5G05690 // AT3G16240
GO:0050801	P	ion homeostasis	1e-05	7.4e-05	// AT4G08920 // AT3G01290 // AT1G53210 // AT1G20340 // AT1G04400 // AT2G44490 // AT1G08450 // AT3G16240
GO:0009620	P	response to fungus	1e-05	7.4e-05	// AT5G05600 // AT1G72450 // AT5G08790 // AT1G27730 // AT3G01290 // AT2G39210 // AT3G57260 // AT2G44490 // AT2G05940 // AT5G24530 // AT4G11890
GO:0033554	P	cellular response to stress	1.3e-05	9.6e-05	// AT4G36500 // AT1G08450 // AT4G08920 // AT3G01290 // AT2G41940 // AT2G39210 // AT2G03430 // AT1G53210 // AT3G57260 // AT1G20340 // AT1G04400 // AT5G10760 // AT1G09090 // AT2G05940 // AT2G44490 // AT5G24530 // AT2G42590 // AT3G47340 // AT4G20260
GO:0009862	P	systemic acquired resistance, salicylic acid mediated signaling pathway	1.4e-05	9.6e-05	// AT2G41940 // AT4G36500 // AT3G57260 // AT4G27450 // AT2G44490 // AT2G05940 // AT5G24530 // AT4G11890
GO:0048519	P	negative regulation of biological process	1.9e-05	0.00013	// AT1G68840 // AT3G45780 // AT1G27730 // AT3G01290 // AT2G41940 // AT1G20340 // AT3G57260 // AT4G36500 // AT2G44490 // AT1G16680 // AT2G05940 // AT1G80440 // AT3G59940 // AT5G24530 // AT4G11890 // AT1G15670 // AT4G20260
GO:0010118	P	stomatal movement	2.2e-05	0.00014	// AT1G04400 // AT1G69530 // AT3G45780 // AT2G21660 // AT4G08920
GO:0071495	P	cellular response to endogenous stimulus	4.4e-05	0.00028	// AT5G05600 // AT1G72450 // AT5G01270 // AT1G27730 // AT2G41940 // AT3G57260 // AT4G30270 // AT2G44490 // AT2G05940 // AT1G80440 // AT3G59940 // AT5G24530 // AT1G15670
GO:0009719	P	response to endogenous stimulus	4.6e-05	0.00029	// AT5G05600 // AT1G72450 // AT5G01270 // AT1G27730 // AT1G80080 // AT2G41940 // AT5G19790 // AT2G46820 // AT3G57260 // AT4G30270 // AT1G69530 // AT2G44490 // AT5G08790 // AT2G05940 // AT1G80440 // AT3G59940 // AT5G24530 // AT4G11890 // AT1G15670
GO:0006575	P	cellular amino acid derivative metabolic process	5.4e-05	0.00033	// AT5G13700 // AT4G08920 // AT1G49500 // AT4G36500 // AT3G57260 // AT4G35820 // AT2G44490 // AT1G08450 // AT2G05940 // AT5G24530 // AT1G25370 // AT4G36670
GO:0046394	P	carboxylic acid biosynthetic process	7.5e-05	0.00044	// AT5G05600 // AT1G72450 // AT1G27730 // AT1G49500 // AT4G11890 // AT1G20340 // AT3G57260 // AT2G42590 // AT3G19515 // AT2G44490 // AT1G08450 // AT2G05940 // AT5G24530 // AT3G47340 // AT4G36670
GO:0016053	P	organic acid biosynthetic process	7.5e-05	0.00044	// AT5G05600 // AT1G72450 // AT1G27730 // AT1G49500 // AT4G11890 // AT1G20340 // AT3G57260 // AT2G42590 // AT3G19515 // AT2G44490 // AT1G08450 // AT2G05940 // AT5G24530 // AT3G47340 // AT4G36670
GO:0045088	P	regulation of innate immune response	7.5e-05	0.00044	// AT3G01290 // AT2G41940 // AT4G36500 // AT3G57260 // AT2G44490 // AT1G08450 // AT2G05940 // AT5G24530 // AT4G11890
GO:0050776	P	regulation of immune response	8e-05	0.00045	// AT3G01290 // AT2G41940 // AT4G36500 // AT3G57260 // AT2G44490 // AT1G08450 // AT2G05940 // AT5G24530 // AT4G11890
GO:0002682	P	regulation of immune system process	8e-05	0.00045	// AT3G01290 // AT2G41940 // AT4G36500 // AT3G57260 // AT2G44490 // AT1G08450 // AT2G05940 // AT5G24530 // AT4G11890
GO:0009628	P	response to abiotic stimulus	8.8e-05	0.00047	// AT3G53460 // AT1G53210 // AT5G08790 // AT2G05940 // AT5G05690 // AT3G54920 // AT1G27730 // AT2G01420 // AT2G03430 // AT1G09090 // AT5G19150 // AT3G16240 // AT4G20260 // AT3G45780 // AT3G57260 // AT2G42590 // AT1G04400 // AT3G47340 // AT5G01270 // AT4G08920 // AT1G20340 // AT2G44490 // AT2G21660 // AT1G69530 // AT4G11890
GO:0055066	P	di-, tri-valent inorganic cation homeostasis	8.8e-05	0.00047	// AT1G04400 // AT1G08450 // AT1G53210 // AT4G08920 // AT1G20340
GO:0031347	P	regulation of defense response	9e-05	0.00047	// AT3G01290 // AT2G41940 // AT4G36500 // AT3G57260 // AT2G44490 // AT1G08450 // AT2G05940 // AT5G24530 // AT4G11890 // AT3G26210
GO:0080134	P	regulation of response to stress	0.00011	0.00058	// AT3G01290 // AT2G41940 // AT4G36500 // AT3G57260 // AT2G44490 // AT1G08450 // AT2G05940 // AT5G24530 // AT4G11890 // AT3G26210
GO:0009863	P	salicylic acid mediated signaling pathway	0.00013	0.00066	// AT2G41940 // AT4G36500 // AT3G57260 // AT4G27450 // AT2G44490 // AT2G05940 // AT5G24530 // AT4G11890
GO:0071446	P	cellular response to salicylic acid stimulus	0.00014	0.00067	// AT2G41940 // AT4G36500 // AT3G57260 // AT4G27450 // AT2G44490 // AT2G05940 // AT5G24530 // AT4G11890
GO:0012501	P	programmed cell death	0.00014	0.00067	// AT4G08920 // AT3G01290 // AT2G41940 // AT4G36500 // AT3G57260 // AT2G44490 // AT1G08450 // AT2G05940 // AT5G24530
GO:0006519	P	cellular amino acid and derivative metabolic process	0.00014	0.00069	// AT5G13700 // AT1G49500 // AT4G08920 // AT4G36500 // AT3G57260 // AT1G20340 // AT4G35820 // AT3G19515 // AT2G44490 // AT1G08450 // AT1G25370 // AT2G05940 // AT5G24530 // AT2G42590 // AT3G47340 // AT4G36670
GO:0010310	P	regulation of hydrogen peroxide metabolic process	0.00016	0.00077	// AT2G41940 // AT4G27450 // AT3G57260 // AT2G44490 // AT5G24530 // AT4G11890
GO:0048767	P	root hair elongation	0.00017	0.00077	// AT5G11000 // AT2G01420 // AT1G20340 // AT5G05690 // AT3G54920 // AT4G20260
GO:0080010	P	regulation of oxygen and reactive oxygen species metabolic process	0.00017	0.00077	// AT2G41940 // AT4G27450 // AT3G57260 // AT2G44490 // AT5G24530 // AT4G11890
GO:0031348	P	negative regulation of defense response	0.00018	0.0008	// AT2G41940 // AT4G36500 // AT3G57260 // AT2G44490 // AT2G05940 // AT5G24530 // AT4G11890
GO:0009617	P	response to bacterium	0.00018	0.0008	// AT2G41940 // AT3G57260 // AT2G44490 // AT1G08450 // AT1G80080 // AT2G05940 // AT5G24530 // AT3G26210 // AT4G11890 // AT4G20260
GO:0009751	P	response to salicylic acid stimulus	0.00019	0.00081	// AT5G08790 // AT2G41940 // AT4G36500 // AT3G57260 // AT4G27450 // AT2G44490 // AT2G05940 // AT5G24530 // AT4G11890
GO:0009753	P	response to jasmonic acid stimulus	0.00019	0.00081	// AT5G05600 // AT1G72450 // AT5G08790 // AT1G27730 // AT2G41940 // AT3G57260 // AT2G44490 // AT2G05940 // AT5G24530
GO:0009867	P	jasmonic acid mediated signaling pathway	0.00022	0.0009	// AT5G05600 // AT1G72450 // AT2G41940 // AT3G57260 // AT2G44490 // AT2G05940 // AT5G24530
GO:0071395	P	cellular response to jasmonic acid stimulus	0.00022	0.0009	// AT5G05600 // AT1G72450 // AT2G41940 // AT3G57260 // AT2G44490 // AT2G05940 // AT5G24530
GO:0009697	P	salicylic acid biosynthetic process	0.00029	0.0012	// AT3G57260 // AT2G44490 // AT1G08450 // AT2G05940 // AT5G24530 // AT4G11890
GO:0016265	P	death	0.00029	0.0012	// AT4G08920 // AT3G01290 // AT2G41940 // AT4G36500 // AT3G57260 // AT2G44490 // AT1G08450 // AT2G05940 // AT5G24530
GO:0008219	P	cell death	0.00029	0.0012	// AT4G08920 // AT3G01290 // AT2G41940 // AT4G36500 // AT3G57260 // AT2G44490 // AT1G08450 // AT2G05940 // AT5G24530
GO:0009626	P	plant-type hypersensitive response	0.00033	0.0013	// AT3G01290 // AT2G41940 // AT4G36500 // AT3G57260 // AT2G44490 // AT1G08450 // AT2G05940 // AT5G24530
GO:0034050	P	host programmed cell death induced by symbiont	0.00033	0.0013	// AT3G01290 // AT2G41940 // AT4G36500 // AT3G57260 // AT2G44490 // AT1G08450 // AT2G05940 // AT5G24530
GO:0009696	P	salicylic acid metabolic process	0.0004	0.0015	// AT3G57260 // AT2G44490 // AT1G08450 // AT2G05940 // AT5G24530 // AT4G11890
GO:0051606	P	detection of stimulus	0.00047	0.0017	// AT4G11890 // AT5G24530 // AT2G44490 // AT4G08920 // AT3G57260
GO:0048589	P	developmental growth	0.00055	0.002	// AT2G01420 // AT5G01270 // AT4G08920 // AT5G11000 // AT2G03430 // AT1G20340 // AT1G04400 // AT1G69530 // AT5G05690 // AT3G54920 // AT4G20260
GO:0050832	P	defense response to fungus	0.00067	0.0024	// AT3G01290 // AT2G39210 // AT3G57260 // AT2G44490 // AT2G05940 // AT5G24530 // AT4G11890
GO:0009743	P	response to carbohydrate stimulus	0.00067	0.0024	// AT1G68840 // AT3G45780 // AT5G08790 // AT1G27730 // AT1G20340 // AT3G57260 // AT2G42590 // AT2G44490 // AT5G24530 // AT3G47340 // AT4G20260
GO:0040007	P	growth	0.0007	0.0025	// AT2G01420 // AT5G01270 // AT4G08920 // AT5G11000 // AT2G03430 // AT1G20340 // AT1G04400 // AT1G69530 // AT5G05690 // AT4G20260 // AT3G54920 // AT1G27730
GO:0009812	P	flavonoid metabolic process	0.00075	0.0026	// AT4G08920 // AT4G36500 // AT3G57260 // AT1G08450 // AT2G05940 // AT5G24530
GO:0010817	P	regulation of hormone levels	0.00075	0.0026	// AT1G49500 // AT2G01420 // AT1G20340 // AT2G44490 // AT5G05690 // AT3G54920 // AT2G22680 // AT4G36670
GO:0034976	P	response to endoplasmic reticulum stress	0.00079	0.0027	// AT3G01290 // AT2G39210 // AT3G57260 // AT5G10760 // AT1G08450 // AT2G05940 // AT5G24530
GO:0044283	P	small molecule biosynthetic process	0.00081	0.0027	// AT5G05600 // AT1G72450 // AT1G27730 // AT1G49500 // AT4G11890 // AT4G36500 // AT3G57260 // AT1G20340 // AT3G19515 // AT2G44490 // AT2G21660 // AT1G08450 // AT1G25370 // AT2G05940 // AT5G24530 // AT2G42590 // AT3G47340 // AT4G36670
GO:0030003	P	cellular cation homeostasis	0.0009	0.003	// AT3G01290 // AT1G04400 // AT3G16240 // AT2G44490 // AT4G08920
GO:0007030	P	Golgi organization	0.001	0.0034	// AT4G20260 // AT3G16240 // AT1G53210 // AT2G21660 // AT2G42590
GO:0010363	P	regulation of plant-type hypersensitive response	0.0011	0.0035	// AT3G01290 // AT2G41940 // AT4G36500 // AT3G57260 // AT2G44490 // AT2G05940 // AT5G24530
GO:0055082	P	cellular chemical homeostasis	0.0013	0.0038	// AT3G01290 // AT1G04400 // AT3G16240 // AT2G44490 // AT4G08920
GO:0008361	P	regulation of cell size	0.0012	0.0038	// AT5G08790 // AT5G11000 // AT2G01420 // AT2G03430 // AT1G20340 // AT4G08920 // AT1G69530 // AT5G05690 // AT3G54920 // AT4G20260
GO:0043436	P	oxoacid metabolic process	0.0013	0.0038	// AT5G05600 // AT1G72450 // AT1G27730 // AT1G49500 // AT4G11890 // AT1G20340 // AT3G57260 // AT2G42590 // AT4G35820 // AT3G19515 // AT2G44490 // AT2G21660 // AT1G08450 // AT2G05940 // AT5G24530 // AT1G25370 // AT3G47340 // AT2G22680 // AT4G36670
GO:0080135	P	regulation of cellular response to stress	0.0012	0.0038	// AT3G01290 // AT2G41940 // AT4G36500 // AT3G57260 // AT2G44490 // AT2G05940 // AT5G24530
GO:0006873	P	cellular ion homeostasis	0.0012	0.0038	// AT3G01290 // AT1G04400 // AT3G16240 // AT2G44490 // AT4G08920
GO:0019752	P	carboxylic acid metabolic process	0.0013	0.0038	// AT5G05600 // AT1G72450 // AT1G27730 // AT1G49500 // AT4G11890 // AT1G20340 // AT3G57260 // AT2G42590 // AT4G35820 // AT3G19515 // AT2G44490 // AT2G21660 // AT1G08450 // AT2G05940 // AT5G24530 // AT1G25370 // AT3G47340 // AT2G22680 // AT4G36670
GO:0006082	P	organic acid metabolic process	0.0013	0.0038	// AT5G05600 // AT1G72450 // AT1G27730 // AT1G49500 // AT4G11890 // AT1G20340 // AT3G57260 // AT2G42590 // AT4G35820 // AT3G19515 // AT2G44490 // AT2G21660 // AT1G08450 // AT2G05940 // AT5G24530 // AT1G25370 // AT3G47340 // AT2G22680 // AT4G36670
GO:0032535	P	regulation of cellular component size	0.0014	0.004	// AT5G08790 // AT5G11000 // AT2G01420 // AT2G03430 // AT1G20340 // AT4G08920 // AT1G69530 // AT5G05690 // AT3G54920 // AT4G20260
GO:0090066	P	regulation of anatomical structure size	0.0014	0.004	// AT5G08790 // AT5G11000 // AT2G01420 // AT2G03430 // AT1G20340 // AT4G08920 // AT1G69530 // AT5G05690 // AT3G54920 // AT4G20260
GO:0060560	P	developmental growth involved in morphogenesis	0.0014	0.004	// AT2G01420 // AT4G08920 // AT2G03430 // AT1G20340 // AT1G69530 // AT5G05690 // AT3G54920 // AT4G20260
GO:0009826	P	unidimensional cell growth	0.0014	0.004	// AT2G01420 // AT4G08920 // AT2G03430 // AT1G20340 // AT1G69530 // AT5G05690 // AT3G54920 // AT4G20260
GO:0042180	P	cellular ketone metabolic process	0.0014	0.004	// AT5G05600 // AT1G72450 // AT1G27730 // AT1G49500 // AT4G11890 // AT1G20340 // AT3G57260 // AT2G42590 // AT4G35820 // AT3G19515 // AT2G44490 // AT2G21660 // AT1G08450 // AT2G05940 // AT5G24530 // AT1G25370 // AT3G47340 // AT2G22680 // AT4G36670
GO:0032787	P	monocarboxylic acid metabolic process	0.0014	0.004	// AT5G05600 // AT1G72450 // AT1G27730 // AT1G49500 // AT3G57260 // AT2G42590 // AT2G44490 // AT2G21660 // AT1G08450 // AT2G05940 // AT5G24530 // AT4G35820 // AT4G11890 // AT2G22680 // AT4G36670
GO:0006612	P	protein targeting to membrane	0.0015	0.0041	// AT3G01290 // AT2G41940 // AT4G36500 // AT3G57260 // AT2G44490 // AT2G05940 // AT5G24530
GO:0042742	P	defense response to bacterium	0.0015	0.0041	// AT3G57260 // AT2G44490 // AT1G08450 // AT2G05940 // AT5G24530 // AT4G11890 // AT4G20260
GO:0043067	P	regulation of programmed cell death	0.0016	0.0043	// AT3G01290 // AT2G41940 // AT4G36500 // AT3G57260 // AT2G44490 // AT2G05940 // AT5G24530
GO:0010941	P	regulation of cell death	0.0017	0.0047	// AT3G01290 // AT2G41940 // AT4G36500 // AT3G57260 // AT2G44490 // AT2G05940 // AT5G24530
GO:0048523	P	negative regulation of cellular process	0.0019	0.0052	// AT1G68840 // AT1G27730 // AT3G01290 // AT1G20340 // AT3G57260 // AT2G05940 // AT1G80440 // AT3G59940 // AT1G15670 // AT4G20260
GO:0032879	P	regulation of localization	0.002	0.0053	// AT2G28840 // AT3G45780 // AT1G20340 // AT4G08920 // AT2G42590
GO:0009414	P	response to water deprivation	0.002	0.0053	// AT1G27730 // AT4G08920 // AT1G04400 // AT2G21660 // AT2G05940 // AT4G11890 // AT4G20260
GO:0048765	P	root hair cell differentiation	0.0021	0.0054	// AT5G11000 // AT2G01420 // AT1G20340 // AT5G05690 // AT3G54920 // AT4G20260
GO:0048764	P	trichoblast maturation	0.0021	0.0054	// AT5G11000 // AT2G01420 // AT1G20340 // AT5G05690 // AT3G54920 // AT4G20260
GO:0048469	P	cell maturation	0.0021	0.0054	// AT5G11000 // AT2G01420 // AT1G20340 // AT5G05690 // AT3G54920 // AT4G20260
GO:0009415	P	response to water	0.0023	0.0057	// AT1G27730 // AT4G08920 // AT1G04400 // AT2G21660 // AT2G05940 // AT4G11890 // AT4G20260
GO:0009310	P	amine catabolic process	0.0023	0.0057	// AT3G47340 // AT5G13700 // AT2G44490 // AT1G49500 // AT4G36670
GO:0021700	P	developmental maturation	0.0025	0.0062	// AT5G11000 // AT2G01420 // AT1G20340 // AT5G05690 // AT3G54920 // AT4G20260
GO:0009314	P	response to radiation	0.0026	0.0064	// AT3G45780 // AT5G08790 // AT2G01420 // AT4G08920 // AT3G47340 // AT2G03430 // AT1G20340 // AT1G04400 // AT5G19150 // AT1G69530 // AT5G05690 // AT3G54920 // AT1G27730
GO:0019725	P	cellular homeostasis	0.0028	0.0069	// AT4G08930 // AT4G08920 // AT3G01290 // AT1G04400 // AT2G44490 // AT3G16240
GO:0010054	P	trichoblast differentiation	0.0033	0.008	// AT5G11000 // AT2G01420 // AT1G20340 // AT5G05690 // AT3G54920 // AT4G20260
GO:0016049	P	cell growth	0.0034	0.0081	// AT5G11000 // AT2G01420 // AT2G03430 // AT1G20340 // AT4G08920 // AT1G69530 // AT5G05690 // AT3G54920 // AT4G20260
GO:0008544	P	epidermis development	0.0039	0.009	// AT5G11000 // AT2G01420 // AT2G41940 // AT1G20340 // AT5G05690 // AT3G54920 // AT4G20260
GO:0007398	P	ectoderm development	0.0039	0.009	// AT5G11000 // AT2G01420 // AT2G41940 // AT1G20340 // AT5G05690 // AT3G54920 // AT4G20260
GO:0010053	P	root epidermal cell differentiation	0.0039	0.009	// AT5G11000 // AT2G01420 // AT1G20340 // AT5G05690 // AT3G54920 // AT4G20260
GO:0009913	P	epidermal cell differentiation	0.0038	0.009	// AT5G11000 // AT2G01420 // AT2G41940 // AT1G20340 // AT5G05690 // AT3G54920 // AT4G20260
GO:0006725	P	cellular aromatic compound metabolic process	0.004	0.0092	// AT4G08920 // AT1G49500 // AT4G36500 // AT3G57260 // AT2G44490 // AT1G08450 // AT2G05940 // AT5G24530 // AT4G11890 // AT2G22680 // AT4G36670
GO:0009308	P	amine metabolic process	0.0044	0.01	// AT5G13700 // AT1G49500 // AT1G20340 // AT2G42590 // AT4G35820 // AT3G19515 // AT2G44490 // AT1G25370 // AT3G47340 // AT2G22680 // AT4G36670
GO:0009416	P	response to light stimulus	0.0044	0.01	// AT3G45780 // AT5G08790 // AT4G08920 // AT2G01420 // AT3G47340 // AT1G20340 // AT1G04400 // AT5G19150 // AT1G69530 // AT5G05690 // AT3G54920 // AT1G27730
GO:0071555	P	cell wall organization	0.0046	0.01	// AT2G01420 // AT3G14300 // AT1G20340 // AT4G30270 // AT2G44490 // AT1G69530 // AT5G05690 // AT3G54920
GO:0031323	P	regulation of cellular metabolic process	0.005	0.011	// AT2G03430 // AT3G53460 // AT3G45780 // AT4G27450 // AT2G05940 // AT5G08790 // AT5G24530 // AT5G38860 // AT1G27730 // AT4G10920 // AT4G36500 // AT1G68840 // AT2G03340 // AT3G57260 // AT3G50750 // AT5G01270 // AT2G41940 // AT1G20340 // AT2G44490 // AT2G46820 // AT2G25900 // AT4G11890
GO:0009409	P	response to cold	0.0053	0.012	// AT3G53460 // AT1G27730 // AT3G57260 // AT2G44490 // AT2G21660 // AT2G05940 // AT4G11890 // AT4G20260
GO:0044282	P	small molecule catabolic process	0.0062	0.013	// AT5G13700 // AT1G49500 // AT1G20340 // AT2G42590 // AT2G44490 // AT2G21660 // AT2G46820 // AT3G47340 // AT2G22680 // AT4G36670
GO:0010035	P	response to inorganic substance	0.0062	0.014	// AT1G09090 // AT1G68840 // AT3G01290 // AT5G19790 // AT1G53210 // AT2G42590 // AT1G04400 // AT2G44490 // AT2G21660 // AT4G20260 // AT1G20340
GO:0019222	P	regulation of metabolic process	0.0066	0.014	// AT2G03430 // AT3G53460 // AT3G45780 // AT4G27450 // AT2G05940 // AT5G08790 // AT5G24530 // AT5G38860 // AT1G27730 // AT4G10920 // AT4G36500 // AT1G68840 // AT2G03340 // AT3G57260 // AT1G16680 // AT3G50750 // AT5G01270 // AT2G41940 // AT1G20340 // AT2G44490 // AT2G46820 // AT2G25900 // AT4G11890
GO:0042446	P	hormone biosynthetic process	0.0067	0.014	// AT5G05690 // AT2G44490 // AT2G22680 // AT1G49500 // AT4G36670
GO:0006810	P	transport	0.0069	0.015	// AT3G13710 // AT4G36670 // AT3G45780 // AT2G05940 // AT5G24530 // AT2G01420 // AT3G01290 // AT5G52750 // AT4G36500 // AT1G09090 // AT3G16240 // AT4G20260 // AT2G28840 // AT1G68840 // AT5G11000 // AT2G39210 // AT3G57260 // AT2G42590 // AT4G08920 // AT2G41940 // AT1G20340 // AT2G44490 // AT2G32670 // AT2G21660 // AT5G64140
GO:0009698	P	phenylpropanoid metabolic process	0.0077	0.016	// AT4G08920 // AT4G36500 // AT3G57260 // AT1G08450 // AT2G05940 // AT5G24530
GO:0006812	P	cation transport	0.0076	0.016	// AT3G45780 // AT4G08920 // AT3G01290 // AT5G52750 // AT1G20340 // AT1G09090 // AT2G44490 // AT3G16240 // AT4G20260
GO:0009266	P	response to temperature stimulus	0.0076	0.016	// AT3G53460 // AT1G27730 // AT3G57260 // AT2G42590 // AT1G09090 // AT2G44490 // AT2G21660 // AT2G05940 // AT4G11890 // AT4G20260
GO:0051234	P	establishment of localization	0.0089	0.018	// AT3G13710 // AT4G36670 // AT3G45780 // AT2G05940 // AT5G24530 // AT2G01420 // AT3G01290 // AT5G52750 // AT4G36500 // AT1G09090 // AT3G16240 // AT4G20260 // AT2G28840 // AT1G68840 // AT5G11000 // AT2G39210 // AT3G57260 // AT2G42590 // AT4G08920 // AT2G41940 // AT1G20340 // AT2G44490 // AT2G32670 // AT2G21660 // AT5G64140
GO:0000902	P	cell morphogenesis	0.0091	0.019	// AT2G01420 // AT4G08920 // AT2G03430 // AT1G20340 // AT1G69530 // AT5G05690 // AT3G54920 // AT4G20260
GO:0006970	P	response to osmotic stress	0.0094	0.019	// AT5G01270 // AT1G27730 // AT1G53210 // AT2G42590 // AT2G21660 // AT2G05940 // AT3G16240 // AT4G11890 // AT4G20260
GO:0006811	P	ion transport	0.011	0.022	// AT1G68840 // AT3G45780 // AT4G08920 // AT3G01290 // AT5G52750 // AT1G20340 // AT1G09090 // AT2G44490 // AT3G16240 // AT4G20260
GO:0010015	P	root morphogenesis	0.011	0.022	// AT5G11000 // AT2G01420 // AT1G20340 // AT5G05690 // AT3G54920 // AT4G20260
GO:0048588	P	developmental cell growth	0.011	0.022	// AT5G11000 // AT2G01420 // AT1G20340 // AT5G05690 // AT3G54920 // AT4G20260
GO:0015674	P	di-, tri-valent inorganic cation transport	0.012	0.024	// AT3G01290 // AT1G09090 // AT3G16240 // AT2G44490 // AT4G20260
GO:0042445	P	hormone metabolic process	0.012	0.024	// AT5G05690 // AT2G44490 // AT2G22680 // AT1G49500 // AT4G36670
GO:0009725	P	response to hormone stimulus	0.013	0.026	// AT5G01270 // AT1G27730 // AT1G80080 // AT5G19790 // AT2G46820 // AT4G30270 // AT1G69530 // AT2G05940 // AT1G80440 // AT3G59940 // AT4G11890 // AT1G15670
GO:0048518	P	positive regulation of biological process	0.014	0.026	// AT5G01270 // AT2G41940 // AT1G20340 // AT4G36500 // AT1G04400 // AT1G08450 // AT2G05940 // AT5G05690 // AT4G20260
GO:0009755	P	hormone-mediated signaling pathway	0.014	0.026	// AT5G01270 // AT1G27730 // AT4G30270 // AT2G05940 // AT1G80440 // AT3G59940 // AT1G15670
GO:0032989	P	cellular component morphogenesis	0.014	0.027	// AT2G01420 // AT4G08920 // AT2G03430 // AT1G20340 // AT1G69530 // AT5G05690 // AT3G54920 // AT4G20260
GO:0009267	P	cellular response to starvation	0.014	0.027	// AT1G09090 // AT2G05940 // AT1G08450 // AT3G47340 // AT4G20260
GO:0000302	P	response to reactive oxygen species	0.015	0.027	// AT1G04400 // AT5G19790 // AT2G42590 // AT1G53210 // AT1G20340
GO:0007154	P	cell communication	0.015	0.028	// AT1G08450 // AT1G09090 // AT2G05940 // AT1G80440 // AT3G59940 // AT3G47340 // AT1G15670 // AT4G20260
GO:0009611	P	response to wounding	0.015	0.028	// AT2G05940 // AT1G72450 // AT5G08790 // AT1G27730 // AT5G05600
GO:0051179	P	localization	0.015	0.028	// AT3G13710 // AT4G36670 // AT3G45780 // AT2G05940 // AT5G24530 // AT2G01420 // AT3G01290 // AT5G52750 // AT4G36500 // AT1G09090 // AT3G16240 // AT4G20260 // AT2G28840 // AT1G68840 // AT5G11000 // AT2G39210 // AT3G57260 // AT2G42590 // AT4G08920 // AT2G41940 // AT1G20340 // AT2G44490 // AT2G32670 // AT2G21660 // AT5G64140
GO:0042594	P	response to starvation	0.016	0.029	// AT1G09090 // AT2G05940 // AT1G08450 // AT3G47340 // AT4G20260
GO:0031669	P	cellular response to nutrient levels	0.017	0.03	// AT1G09090 // AT2G05940 // AT1G08450 // AT3G47340 // AT4G20260
GO:0006820	P	anion transport	0.017	0.03	// AT3G01290 // AT1G09090 // AT3G45780 // AT2G44490 // AT1G68840
GO:0009651	P	response to salt stress	0.019	0.033	// AT1G27730 // AT1G53210 // AT2G42590 // AT2G21660 // AT2G05940 // AT3G16240 // AT4G11890 // AT4G20260
GO:0032502	P	developmental process	0.019	0.033	// AT1G72440 // AT1G13245 // AT5G08790 // AT3G19515 // AT1G67960 // AT5G05690 // AT3G54920 // AT4G08920 // AT5G19790 // AT2G03430 // AT1G09090 // AT5G19150 // AT4G20260 // AT5G11000 // AT2G42590 // AT1G04400 // AT1G16680 // AT1G80080 // AT5G67420 // AT5G01270 // AT2G01420 // AT2G41940 // AT1G20340 // AT4G30270 // AT2G21660 // AT1G69530
GO:0044106	P	cellular amine metabolic process	0.019	0.033	// AT5G13700 // AT1G49500 // AT1G20340 // AT2G42590 // AT3G19515 // AT2G44490 // AT4G36670 // AT3G47340 // AT1G25370
GO:0032870	P	cellular response to hormone stimulus	0.019	0.033	// AT5G01270 // AT1G27730 // AT4G30270 // AT2G05940 // AT1G80440 // AT3G59940 // AT1G15670
GO:0031667	P	response to nutrient levels	0.02	0.035	// AT1G09090 // AT2G05940 // AT1G08450 // AT3G47340 // AT4G20260
GO:0071554	P	cell wall organization or biogenesis	0.021	0.036	// AT2G01420 // AT3G14300 // AT1G20340 // AT4G35320 // AT4G30270 // AT2G44490 // AT1G69530 // AT5G05690 // AT3G54920
GO:0042545	P	cell wall modification	0.024	0.042	// AT3G14300 // AT4G30270 // AT3G54920 // AT2G44490 // AT1G69530
GO:0031668	P	cellular response to extracellular stimulus	0.025	0.042	// AT1G09090 // AT2G05940 // AT1G08450 // AT3G47340 // AT4G20260
GO:0071496	P	cellular response to external stimulus	0.025	0.042	// AT1G09090 // AT2G05940 // AT1G08450 // AT3G47340 // AT4G20260
GO:0019438	P	aromatic compound biosynthetic process	0.025	0.043	// AT4G36500 // AT3G57260 // AT2G44490 // AT1G08450 // AT2G05940 // AT5G24530 // AT4G11890
GO:0032501	P	multicellular organismal process	0.027	0.045	// AT1G72440 // AT1G13245 // AT5G08790 // AT3G19515 // AT1G67960 // AT5G05690 // AT3G54920 // AT1G27730 // AT4G08920 // AT5G19790 // AT2G03430 // AT1G09090 // AT5G19150 // AT4G20260 // AT3G45780 // AT5G11000 // AT2G42590 // AT1G04400 // AT1G16680 // AT1G80080 // AT5G67420 // AT2G01420 // AT2G41940 // AT1G20340 // AT2G21660
GO:0009888	P	tissue development	0.028	0.046	// AT5G11000 // AT2G01420 // AT2G41940 // AT1G20340 // AT4G08920 // AT1G04400 // AT5G05690 // AT3G54920 // AT4G20260
GO:0016054	P	organic acid catabolic process	0.028	0.046	// AT3G47340 // AT2G44490 // AT2G22680 // AT1G49500 // AT4G36670
GO:0046395	P	carboxylic acid catabolic process	0.028	0.046	// AT3G47340 // AT2G44490 // AT2G22680 // AT1G49500 // AT4G36670
GO:0055114	P	oxidation reduction	0.029	0.047	// AT5G05600 // AT1G55440 // AT5G13700 // AT4G08920 // AT3G19000 // AT1G09090 // AT2G46820 // AT5G24530 // AT3G26210 // AT5G05690 // AT4G35820
GO:0009991	P	response to extracellular stimulus	0.029	0.047	// AT1G09090 // AT2G05940 // AT1G08450 // AT3G47340 // AT4G20260
GO:0009639	P	response to red or far red light	0.029	0.047	// AT1G69530 // AT3G45780 // AT2G01420 // AT1G20340 // AT4G08920
Group II
GO accession	Type	Term	p-value	FDR	Entries
GO:0009408	P	response to heat	3.9e-32	2.2e-29	// AT3G09350 // AT5G22060 // AT5G07340 // AT4G11660 // AT5G59820 // AT5G35320 // AT5G53400 // AT3G09440 // AT2G20940 // AT3G25230 // AT5G49910 // AT5G02490 // AT1G30070 // AT5G56010 // AT3G28210 // AT5G56030 // AT1G54050 // AT1G56340 // AT5G58070 // AT1G09210 // AT1G14200 // AT1G07400 // AT3G16050 // AT5G61790 // AT5G64510 // AT5G02500 // AT3G62600 // AT3G51910 // AT1G74310 // AT4G24190 // AT4G16…
GO:0009642	P	response to light intensity	1.5e-30	4.3e-28	// AT3G09350 // AT5G22060 // AT5G07340 // AT4G11660 // AT5G59820 // AT5G35320 // AT5G53400 // AT3G09440 // AT1G62740 // AT2G20940 // AT3G25230 // AT5G49910 // AT5G02490 // AT1G30070 // AT2G26530 // AT5G61790 // AT1G54050 // AT1G56340 // AT1G07350 // AT2G47180 // AT1G09210 // AT1G14200 // AT2G40000 // AT3G16050 // AT5G20230 // AT5G64510 // AT3G62600 // AT3G51910 // AT1G74310 // AT4G24190 // AT4G16…
GO:0042542	P	response to hydrogen peroxide	8.4e-30	1.5e-27	// AT3G16050 // AT3G09350 // AT5G22060 // AT5G07340 // AT4G11660 // AT5G35320 // AT4G35090 // AT5G53400 // AT3G17790 // AT2G45070 // AT2G20940 // AT3G25230 // AT5G49910 // AT4G34460 // AT5G02490 // AT5G46350 // AT1G30070 // AT1G54050 // AT1G56340 // AT1G09210 // AT1G14200 // AT1G74310 // AT2G22430 // AT5G61790 // AT5G64510 // AT3G62600 // AT3G51910 // AT3G09440 // AT5G62000 // AT4G24190 // AT4G16…
GO:0009644	P	response to high light intensity	1.9e-29	2.6e-27	// AT3G09350 // AT5G22060 // AT5G07340 // AT4G11660 // AT5G35320 // AT5G53400 // AT3G09440 // AT1G62740 // AT2G20940 // AT3G25230 // AT5G49910 // AT5G02490 // AT1G30070 // AT1G54050 // AT1G56340 // AT1G07350 // AT5G04410 // AT1G09210 // AT1G14200 // AT3G16050 // AT5G61790 // AT5G64510 // AT3G62600 // AT3G51910 // AT1G74310 // AT4G24190 // AT4G16660 // AT2G25110 // AT2G20560 // AT3G08940 // AT1G14…
GO:0009266	P	response to temperature stimulus	3.6e-28	3.9e-26	// AT3G16050 // AT3G09350 // AT5G22060 // AT1G01560 // AT5G07340 // AT4G11660 // AT5G59820 // AT5G35320 // AT4G35090 // AT4G22950 // AT5G53400 // AT3G09440 // AT2G20940 // AT1G78150 // AT3G25230 // AT5G49910 // AT5G47120 // AT4G34460 // AT5G02490 // AT1G30070 // AT4G04020 // AT5G50720 // AT3G28210 // AT2G20560 // AT1G01470 // AT5G56030 // AT4G32410 // AT5G56010 // AT4G39090 // AT5G20720 // AT1G54…
GO:0006457	P	protein folding	2.7e-27	2.4e-25	// AT3G16050 // AT3G09350 // AT5G22060 // AT5G07340 // AT5G35320 // AT5G53400 // AT3G09440 // AT5G49510 // AT2G20940 // AT3G25230 // AT5G49910 // AT5G02490 // AT5G48030 // AT1G30070 // AT5G56010 // AT5G56030 // AT1G54050 // AT1G56340 // AT3G14200 // AT1G09210 // AT1G14200 // AT3G44110 // AT3G13310 // AT3G13860 // AT5G61790 // AT5G64510 // AT4G13830 // AT5G02500 // AT3G62600 // AT3G51910 // AT1G74…
GO:0042221	P	response to chemical stimulus	7.6e-27	6e-25	// AT5G49520 // AT3G50060 // AT5G14120 // AT5G57660 // AT4G11660 // AT5G35320 // AT4G11600 // AT4G23550 // AT4G08980 // AT5G46350 // AT5G50720 // AT1G18740 // AT1G66160 // AT4G18170 // AT4G39090 // AT1G09210 // AT4G34160 // AT1G71870 // AT1G19180 // AT1G48410 // AT3G13860 // AT5G61790 // AT4G01720 // AT1G05010 // AT2G14210 // AT5G62000 // AT2G23430 // AT3G51890 // AT5G46910 // AT3G09840 // AT5G42…
GO:0006979	P	response to oxidative stress	4e-26	2.8e-24	// AT3G16050 // AT3G09350 // AT5G22060 // AT5G07340 // AT4G11660 // AT5G59820 // AT5G35320 // AT4G35090 // AT5G53400 // AT3G17790 // AT2G45070 // AT2G20940 // AT3G25230 // AT5G49910 // AT4G34460 // AT5G02490 // AT5G46350 // AT1G30070 // AT5G61790 // AT1G56600 // AT1G32640 // AT1G54050 // AT1G56340 // AT2G29450 // AT1G09210 // AT1G14200 // AT2G40000 // AT1G74310 // AT1G07400 // AT2G22430 // AT5G20…
GO:0034976	P	response to endoplasmic reticulum stress	9.1e-26	5.6e-24	// AT1G01560 // AT5G07340 // AT5G59820 // AT5G53400 // AT2G20940 // AT1G21900 // AT3G25230 // AT5G49910 // AT5G47120 // AT5G02490 // AT4G34460 // AT3G07680 // AT1G30070 // AT2G20560 // AT1G56340 // AT1G09210 // AT1G14200 // AT1G19180 // AT3G57450 // AT3G16050 // AT2G26150 // AT5G61790 // AT5G64510 // AT3G62600 // AT1G74310 // AT4G24190 // AT4G16660 // AT2G25110 // AT5G47420 // AT5G42020 // AT3G51…
GO:0000302	P	response to reactive oxygen species	1.4e-25	7.8e-24	// AT3G16050 // AT3G09350 // AT5G22060 // AT5G07340 // AT4G11660 // AT5G35320 // AT4G35090 // AT5G53400 // AT3G17790 // AT2G45070 // AT2G20940 // AT3G25230 // AT5G49910 // AT4G34460 // AT5G02490 // AT5G46350 // AT1G30070 // AT1G54050 // AT1G56340 // AT1G09210 // AT1G14200 // AT1G74310 // AT2G22430 // AT5G61790 // AT5G64510 // AT3G62600 // AT3G51910 // AT3G09440 // AT5G62000 // AT4G24190 // AT4G16…
GO:0006950	P	response to stress	4.4e-25	2.2e-23	// AT5G49520 // AT5G57660 // AT4G11660 // AT5G35320 // AT4G22950 // AT4G11600 // AT3G25230 // AT5G46350 // AT5G50720 // AT1G18740 // AT2G47180 // AT4G39090 // AT5G58070 // AT1G09210 // AT1G19180 // AT4G08310 // AT5G61790 // AT3G09840 // AT1G05010 // AT5G62000 // AT3G60540 // AT3G44720 // AT2G44810 // AT3G51890 // AT1G27330 // AT4G33310 // AT1G01470 // AT2G17120 // AT4G33925 // AT3G07150 // AT3G50…
GO:0050896	P	response to stimulus	2.5e-24	1.1e-22	// AT5G49520 // AT3G50060 // AT5G14120 // AT5G57660 // AT4G11660 // AT4G30960 // AT5G35320 // AT4G22950 // AT3G22420 // AT4G11600 // AT4G23550 // AT4G08980 // AT5G46350 // AT4G05320 // AT5G50720 // AT1G18740 // AT2G47180 // AT4G18170 // AT4G39090 // AT2G02760 // AT1G07350 // AT1G03860 // AT5G58070 // AT1G09210 // AT4G34160 // AT1G71870 // AT1G19180 // AT1G48410 // AT4G08310 // AT3G13860 // AT5G61…
GO:0009628	P	response to abiotic stimulus	2.1e-23	8.8e-22	// AT5G57660 // AT4G11660 // AT5G35320 // AT4G22950 // AT3G22420 // AT4G11600 // AT3G25230 // AT5G50720 // AT1G18740 // AT4G39090 // AT2G02760 // AT1G07350 // AT5G58070 // AT1G09210 // AT1G19180 // AT5G61790 // AT2G26150 // AT3G44720 // AT4G33310 // AT1G01470 // AT3G07150 // AT3G50260 // AT5G03740 // AT5G22060 // AT1G01560 // AT3G46620 // AT4G35090 // AT5G64510 // AT3G16050 // AT1G35580 // AT5G09…
GO:0010035	P	response to inorganic substance	4.8e-20	1.9e-18	// AT3G16050 // AT3G09350 // AT5G14120 // AT5G07340 // AT4G11660 // AT5G35320 // AT4G35090 // AT4G37260 // AT5G53400 // AT3G09440 // AT2G45070 // AT2G20940 // AT3G25230 // AT1G54050 // AT4G01850 // AT4G34460 // AT5G02490 // AT5G46350 // AT5G56010 // AT1G30070 // AT1G62740 // AT3G24500 // AT4G32410 // AT5G20720 // AT4G39090 // AT1G56340 // AT4G22670 // AT1G09210 // AT1G14200 // AT1G18980 // AT5G05…
GO:0010200	P	response to chitin	8e-19	2.9e-17	// AT5G49520 // AT3G50060 // AT4G11660 // AT5G59820 // AT3G10930 // AT3G62260 // AT4G29780 // AT3G50910 // AT4G23550 // AT2G18690 // AT4G34460 // AT2G33700 // AT3G44260 // AT3G28210 // AT1G18740 // AT1G66160 // AT1G32640 // AT3G46620 // AT5G05410 // AT1G19180 // AT5G25930 // AT3G52800 // AT1G05010 // AT2G36220 // AT4G01250 // AT1G28380 // AT5G44060 // AT3G61190 // AT3G55980 // AT3G15210 // AT3G10…
GO:0009416	P	response to light stimulus	5.9e-17	2e-15	// AT3G09350 // AT5G22060 // AT5G07340 // AT4G11660 // AT5G59820 // AT5G35320 // AT4G35090 // AT4G22950 // AT5G53400 // AT3G09440 // AT1G62740 // AT3G22420 // AT5G64510 // AT3G25230 // AT5G49910 // AT5G02490 // AT1G30070 // AT4G04020 // AT5G61790 // AT2G02760 // AT3G59060 // AT2G38120 // AT1G07350 // AT1G54050 // AT3G22380 // AT1G56340 // AT1G10470 // AT4G40060 // AT5G58070 // AT2G47180 // AT1G09…
GO:0033554	P	cellular response to stress	6e-16	2e-14	// AT3G17790 // AT5G57660 // AT5G47120 // AT5G07340 // AT1G32640 // AT5G59820 // AT4G35090 // AT2G18690 // AT5G53400 // AT3G16050 // AT2G20940 // AT4G33925 // AT1G21900 // AT3G25230 // AT5G49910 // AT5G47420 // AT3G07680 // AT4G34460 // AT1G28190 // AT5G46350 // AT2G26530 // AT5G02490 // AT3G28210 // AT3G52800 // AT1G18740 // AT3G07040 // AT3G62600 // AT3G02540 // AT5G38110 // AT1G56340 // AT1G10…
GO:0009314	P	response to radiation	1.1e-15	3.3e-14	// AT3G09350 // AT5G22060 // AT5G07340 // AT4G11660 // AT5G59820 // AT5G35320 // AT4G35090 // AT4G22950 // AT5G53400 // AT3G09440 // AT1G62740 // AT3G22420 // AT5G64510 // AT3G25230 // AT5G49910 // AT5G02490 // AT1G30070 // AT4G04020 // AT5G61790 // AT2G02760 // AT3G59060 // AT2G38120 // AT1G07350 // AT1G54050 // AT3G22380 // AT1G56340 // AT1G10470 // AT4G40060 // AT5G58070 // AT2G47180 // AT1G09…
GO:0044237	P	cellular metabolic process	4.5e-15	1.3e-13	// AT5G49520 // AT3G50060 // AT5G14120 // AT2G41890 // AT5G57660 // AT4G11660 // AT5G35320 // AT4G22950 // AT1G35430 // AT1G10960 // AT3G22420 // AT4G11600 // AT4G23550 // AT2G22125 // AT2G31955 // AT5G48030 // AT5G46350 // AT4G05320 // AT5G43650 // AT3G09350 // AT5G66320 // AT1G18740 // AT1G66160 // AT5G62220 // AT1G10230 // AT2G29660 // AT3G49810 // AT3G56085 // AT4G18170 // AT4G39090 // AT3G46…
GO:0051716	P	cellular response to stimulus	3.2e-14	8.8e-13	// AT5G57660 // AT5G54510 // AT3G25230 // AT5G46350 // AT1G18740 // AT1G09210 // AT1G19180 // AT5G61790 // AT1G05010 // AT2G14210 // AT5G62000 // AT2G26150 // AT3G44720 // AT3G51890 // AT1G70700 // AT2G17120 // AT4G33925 // AT3G50260 // AT2G30360 // AT1G01560 // AT3G46620 // AT4G35090 // AT5G64510 // AT2G22430 // AT1G21900 // AT3G24500 // AT5G02490 // AT4G34460 // AT3G28210 // AT3G59060 // AT1G56…
GO:0002376	P	immune system process	4.8e-13	1.2e-11	// AT5G49520 // AT4G38560 // AT1G28190 // AT1G32640 // AT1G10470 // AT1G21900 // AT1G48410 // AT5G47120 // AT2G18690 // AT4G34460 // AT1G01560 // AT5G24210 // AT5G02490 // AT3G28210 // AT3G52800 // AT1G18740 // AT3G07040 // AT5G56030 // AT1G31280 // AT3G63190 // AT1G56340 // AT3G46620 // AT4G08310 // AT1G09210 // AT1G19180 // AT5G45410 // AT5G25930 // AT5G03210 // AT5G61790 // AT3G62600 // AT1G05…
GO:0006955	P	immune response	4.8e-13	1.2e-11	// AT5G49520 // AT4G38560 // AT1G28190 // AT1G32640 // AT1G10470 // AT1G21900 // AT1G48410 // AT5G47120 // AT2G18690 // AT4G34460 // AT1G01560 // AT5G24210 // AT5G02490 // AT3G28210 // AT3G52800 // AT1G18740 // AT3G07040 // AT5G56030 // AT1G31280 // AT3G63190 // AT1G56340 // AT3G46620 // AT4G08310 // AT1G09210 // AT1G19180 // AT5G45410 // AT5G25930 // AT5G03210 // AT5G61790 // AT3G62600 // AT1G05…
GO:0045087	P	innate immune response	6.6e-13	1.6e-11	// AT5G49520 // AT4G38560 // AT1G28190 // AT1G32640 // AT1G10470 // AT1G21900 // AT1G48410 // AT5G47120 // AT2G18690 // AT4G34460 // AT1G01560 // AT5G24210 // AT5G02490 // AT3G28210 // AT3G52800 // AT1G18740 // AT3G07040 // AT5G56030 // AT3G63190 // AT1G56340 // AT3G46620 // AT4G08310 // AT1G09210 // AT1G19180 // AT5G45410 // AT5G25930 // AT5G61790 // AT3G62600 // AT1G05010 // AT4G01250 // AT2G30…
GO:0009987	P	cellular process	8.8e-13	2e-11	// AT5G49520 // AT3G50060 // AT5G14120 // AT2G41890 // AT5G57660 // AT4G11660 // AT5G35320 // AT5G19240 // AT4G22950 // AT5G63715 // AT5G20720 // AT1G10960 // AT3G22420 // AT1G02920 // AT4G23550 // AT2G22125 // AT2G31955 // AT5G48030 // AT5G46350 // AT4G05320 // AT5G43650 // AT1G71870 // AT3G09350 // AT5G66320 // AT1G18740 // AT3G51890 // AT5G62220 // AT1G10230 // AT2G29660 // AT3G49810 // AT3G56…
GO:0009611	P	response to wounding	1.1e-12	2.3e-11	// AT1G01560 // AT1G32640 // AT5G59820 // AT3G10930 // AT4G29780 // AT1G70700 // AT3G25230 // AT3G44260 // AT2G26530 // AT3G28210 // AT1G18740 // AT3G46620 // AT3G23250 // AT1G19180 // AT3G57450 // AT5G20230 // AT5G22630 // AT3G61190 // AT2G44810 // AT3G55980 // AT3G51660 // AT3G59050 // AT4G23190 // AT1G01470 // AT1G35580 // AT1G78080 // AT3G50260 // AT5G09810 // AT4G36640 // AT4G27280 // AT2G30…
GO:0010033	P	response to organic substance	1.4e-12	3.1e-11	// AT5G49520 // AT3G50060 // AT4G11660 // AT4G23550 // AT4G08980 // AT5G46350 // AT5G50720 // AT1G18740 // AT1G66160 // AT5G19250 // AT1G19180 // AT1G05010 // AT5G62000 // AT2G26150 // AT3G51890 // AT5G46910 // AT5G42410 // AT1G01470 // AT4G34160 // AT2G47180 // AT5G03740 // AT4G37260 // AT1G01560 // AT3G46620 // AT3G22680 // AT3G24500 // AT4G34460 // AT3G28210 // AT3G59060 // AT2G38120 // AT4G32…
GO:0051707	P	response to other organism	5.8e-12	1.2e-10	// AT5G49520 // AT4G38560 // AT1G01560 // AT5G47120 // AT1G32640 // AT5G59820 // AT3G09440 // AT1G70700 // AT1G77280 // AT1G31280 // AT2G47260 // AT2G18690 // AT4G34460 // AT5G02490 // AT3G44260 // AT1G61790 // AT5G46350 // AT5G61790 // AT2G38120 // AT5G56030 // AT3G51660 // AT2G36740 // AT4G39090 // AT3G63190 // AT1G56340 // AT1G32340 // AT4G08310 // AT1G09210 // AT1G19180 // AT1G48410 // AT4G36…
GO:0051704	P	multi-organism process	6.6e-12	1.3e-10	// AT5G49520 // AT4G38560 // AT2G41890 // AT1G01560 // AT5G47120 // AT1G32640 // AT5G59820 // AT5G10550 // AT3G09440 // AT1G31280 // AT1G70700 // AT1G77280 // AT5G03080 // AT2G47260 // AT5G48030 // AT4G34460 // AT5G25880 // AT3G44260 // AT1G61790 // AT5G02490 // AT5G38110 // AT5G61790 // AT2G18690 // AT2G38120 // AT5G56030 // AT3G51660 // AT2G36740 // AT1G32340 // AT4G39090 // AT3G63190 // AT1G56…
GO:0009743	P	response to carbohydrate stimulus	8.7e-12	1.7e-10	// AT5G49520 // AT3G50060 // AT4G11660 // AT5G59820 // AT3G10930 // AT3G62260 // AT4G29780 // AT3G50910 // AT4G23550 // AT2G18690 // AT4G34460 // AT2G33700 // AT3G44260 // AT3G28210 // AT1G18740 // AT1G66160 // AT4G32410 // AT1G32640 // AT3G46620 // AT5G05410 // AT1G19180 // AT3G57450 // AT5G25930 // AT3G52800 // AT1G05010 // AT2G36220 // AT4G01250 // AT1G28380 // AT3G10800 // AT3G61190 // AT3G55…
GO:0044238	P	primary metabolic process	9.6e-12	1.8e-10	// AT5G49520 // AT3G50060 // AT5G14120 // AT2G41890 // AT5G57660 // AT4G11660 // AT5G35320 // AT4G22950 // AT1G35430 // AT1G10960 // AT3G22420 // AT4G23550 // AT2G22125 // AT2G31955 // AT5G48030 // AT5G46350 // AT5G43650 // AT5G66320 // AT1G18740 // AT1G66160 // AT1G10230 // AT2G29660 // AT3G49810 // AT3G56085 // AT4G18170 // AT4G39090 // AT3G46520 // AT2G02760 // AT1G55300 // AT1G03860 // AT1G31…
GO:0009607	P	response to biotic stimulus	1.6e-10	2.8e-09	// AT5G49520 // AT4G38560 // AT1G01560 // AT5G47120 // AT1G32640 // AT5G59820 // AT3G09440 // AT1G70700 // AT1G77280 // AT1G31280 // AT2G47260 // AT2G18690 // AT4G34460 // AT5G02490 // AT3G44260 // AT1G61790 // AT5G46350 // AT5G61790 // AT2G38120 // AT5G56030 // AT3G51660 // AT2G36740 // AT4G39090 // AT3G63190 // AT1G56340 // AT1G32340 // AT1G03860 // AT4G08310 // AT1G09210 // AT1G11260 // AT1G19…
GO:0006952	P	defense response	1.7e-10	2.8e-09	// AT5G49520 // AT4G38560 // AT5G45410 // AT1G28190 // AT1G32640 // AT1G10470 // AT1G21900 // AT3G44630 // AT1G48410 // AT1G31280 // AT5G47120 // AT2G18690 // AT4G34460 // AT1G01560 // AT3G44260 // AT5G24210 // AT5G02490 // AT3G28210 // AT4G23570 // AT3G52800 // AT1G18740 // AT3G07040 // AT5G56030 // AT2G36740 // AT4G39090 // AT3G63190 // AT1G56340 // AT3G46620 // AT5G46350 // AT4G08310 // AT1G09…
GO:0009719	P	response to endogenous stimulus	1.6e-10	2.8e-09	// AT3G50060 // AT1G28190 // AT5G47120 // AT1G32640 // AT5G59820 // AT1G59950 // AT4G29780 // AT1G70700 // AT3G24500 // AT2G47260 // AT4G34460 // AT1G01560 // AT3G44260 // AT4G04020 // AT5G50720 // AT3G28210 // AT4G23570 // AT1G48410 // AT3G59060 // AT2G38120 // AT1G01470 // AT4G08980 // AT1G56600 // AT3G46620 // AT1G10470 // AT5G46350 // AT2G47180 // AT2G29450 // AT3G23250 // AT1G19180 // AT3G57…
GO:0044260	P	cellular macromolecule metabolic process	3.3e-10	5.4e-09	// AT5G49520 // AT3G50060 // AT2G41890 // AT5G57660 // AT4G11660 // AT5G35320 // AT4G22950 // AT1G10960 // AT3G22420 // AT4G23550 // AT2G22125 // AT2G31955 // AT5G48030 // AT5G46350 // AT5G43650 // AT5G66320 // AT1G66160 // AT1G10230 // AT3G49810 // AT3G56085 // AT4G18170 // AT4G39090 // AT3G46520 // AT2G02760 // AT1G55300 // AT1G03860 // AT1G09210 // AT4G34160 // AT5G62220 // AT5G05410 // AT4G09…
GO:0009737	P	response to abscisic acid stimulus	7.5e-10	1.2e-08	// AT1G28190 // AT1G32640 // AT3G46620 // AT3G24500 // AT5G47120 // AT4G34460 // AT1G01560 // AT5G46350 // AT5G50720 // AT3G28210 // AT2G28550 // AT1G01470 // AT4G08980 // AT2G47180 // AT1G19180 // AT3G57450 // AT2G22430 // AT2G23120 // AT5G17490 // AT5G62000 // AT2G23430 // AT3G14440 // AT3G15210 // AT2G20010 // AT3G10800 // AT2G33700 // AT4G15430 // AT2G21130 // AT4G04020 // AT1G56600 // AT3G50…
GO:0009414	P	response to water deprivation	2.1e-09	3.2e-08	// AT5G57660 // AT1G32640 // AT5G59820 // AT4G30960 // AT3G24500 // AT5G47120 // AT1G01560 // AT5G50720 // AT3G28210 // AT5G56030 // AT4G39090 // AT3G46620 // AT3G50260 // AT5G05410 // AT1G19180 // AT2G22430 // AT2G23120 // AT4G24190 // AT3G14440 // AT2G33700 // AT1G01470 // AT1G78080 // AT1G56600 // AT2G47180 // AT3G23250 // AT5G13820 // AT2G36830 // AT2G21130 // AT5G03740
GO:0009415	P	response to water	3.1e-09	4.6e-08	// AT5G57660 // AT1G32640 // AT5G59820 // AT4G30960 // AT3G24500 // AT5G47120 // AT1G01560 // AT5G50720 // AT3G28210 // AT5G56030 // AT4G39090 // AT3G46620 // AT3G50260 // AT5G05410 // AT1G19180 // AT2G22430 // AT2G23120 // AT4G24190 // AT3G14440 // AT2G33700 // AT1G01470 // AT1G78080 // AT1G56600 // AT2G47180 // AT3G23250 // AT5G13820 // AT2G36830 // AT2G21130 // AT5G03740
GO:0043170	P	macromolecule metabolic process	3.5e-09	5.1e-08	// AT5G49520 // AT3G50060 // AT5G63715 // AT2G41890 // AT5G57660 // AT4G11660 // AT5G35320 // AT4G22950 // AT1G10960 // AT3G22420 // AT4G23550 // AT2G22125 // AT2G31955 // AT5G48030 // AT5G46350 // AT5G43650 // AT5G66320 // AT1G66160 // AT1G10230 // AT3G49810 // AT3G56085 // AT4G18170 // AT4G39090 // AT3G46520 // AT2G02760 // AT1G55300 // AT1G03860 // AT1G09210 // AT4G34160 // AT5G62220 // AT5G05…
GO:0009725	P	response to hormone stimulus	3.9e-09	5.5e-08	// AT3G50060 // AT1G28190 // AT5G47120 // AT1G32640 // AT1G10470 // AT1G59950 // AT4G29780 // AT3G24500 // AT2G47260 // AT4G34460 // AT1G01560 // AT3G44260 // AT4G04020 // AT5G50720 // AT3G28210 // AT4G23570 // AT1G48410 // AT3G59060 // AT2G38120 // AT1G01470 // AT4G08980 // AT1G56600 // AT3G46620 // AT5G46350 // AT2G47180 // AT3G23250 // AT1G19180 // AT3G57450 // AT2G22430 // AT2G23120 // AT5G17…
GO:0009612	P	response to mechanical stimulus	7.6e-09	1.1e-07	// AT1G18740 // AT2G24840 // AT5G56030 // AT3G46620 // AT3G10930 // AT2G26530 // AT2G23290 // AT3G55980 // AT3G44260 // AT4G29780 // AT4G27280 // AT3G61190
GO:0006970	P	response to osmotic stress	7.8e-09	1.1e-07	// AT3G09350 // AT1G01560 // AT5G59820 // AT4G30960 // AT4G11600 // AT3G25230 // AT4G01850 // AT5G50720 // AT3G28210 // AT2G28550 // AT5G56030 // AT4G32410 // AT4G39090 // AT1G56340 // AT2G47180 // AT5G58070 // AT1G09210 // AT3G44110 // AT1G19180 // AT2G30250 // AT2G22430 // AT5G17490 // AT5G20720 // AT5G02500 // AT4G24190 // AT3G14440 // AT5G09590 // AT2G01140 // AT5G19250 // AT2G33700 // AT4G15…
GO:0008152	P	metabolic process	1.1e-08	1.4e-07	// AT5G49520 // AT3G50060 // AT5G14120 // AT2G41890 // AT5G57660 // AT1G31550 // AT4G11660 // AT5G35320 // AT4G22950 // AT5G63715 // AT1G35430 // AT1G10960 // AT3G22420 // AT4G11600 // AT4G23550 // AT2G22125 // AT2G31955 // AT5G48030 // AT5G46350 // AT4G05320 // AT5G43650 // AT1G71870 // AT3G09350 // AT5G66320 // AT1G18740 // AT2G47180 // AT5G62220 // AT1G10230 // AT2G29660 // AT3G49810 // AT3G56…
GO:0009651	P	response to salt stress	3.3e-08	4.3e-07	// AT3G09350 // AT1G01560 // AT5G59820 // AT4G30960 // AT4G11600 // AT5G50720 // AT3G28210 // AT2G28550 // AT5G56030 // AT4G32410 // AT4G39090 // AT1G56340 // AT2G47180 // AT5G58070 // AT1G09210 // AT3G44110 // AT1G19180 // AT2G30250 // AT2G22430 // AT5G17490 // AT5G20720 // AT5G02500 // AT4G24190 // AT3G14440 // AT5G09590 // AT2G01140 // AT5G19250 // AT2G33700 // AT4G15430 // AT1G28380 // AT1G78…
GO:0009409	P	response to cold	3.6e-08	4.5e-07	// AT1G01560 // AT5G59820 // AT4G35090 // AT4G22950 // AT5G09410 // AT1G78150 // AT5G47120 // AT4G34460 // AT1G78080 // AT5G50720 // AT5G20720 // AT2G47180 // AT5G58070 // AT1G19180 // AT2G30250 // AT2G22430 // AT5G02500 // AT5G22630 // AT2G23120 // AT4G24190 // AT3G14440 // AT3G61190 // AT3G44720 // AT2G20010 // AT3G10800 // AT2G33700 // AT4G33310 // AT2G21130 // AT4G04020 // AT1G56600 // AT3G50…
GO:0044267	P	cellular protein metabolic process	3.8e-08	4.6e-07	// AT2G47740 // AT2G41890 // AT5G35320 // AT3G22420 // AT3G25230 // AT2G31955 // AT5G48030 // AT5G02615 // AT1G66160 // AT1G10230 // AT3G49810 // AT3G56085 // AT3G46520 // AT2G02760 // AT1G09210 // AT5G14035 // AT5G15220 // AT3G13860 // AT5G61790 // AT1G07580 // AT2G26150 // AT3G57710 // AT3G09840 // AT1G11130 // AT1G32340 // AT1G33120 // AT5G10930 // AT5G03740 // AT5G22060 // AT1G01560 // AT3G46…
GO:0009814	P	defense response, incompatible interaction	1.1e-07	1.4e-06	// AT4G38560 // AT1G01560 // AT1G21900 // AT5G47120 // AT4G34460 // AT5G02490 // AT5G56030 // AT3G63190 // AT1G56340 // AT1G09210 // AT1G19180 // AT2G30250 // AT5G61790 // AT3G62600 // AT1G05010 // AT3G60540 // AT4G16660 // AT2G25110 // AT2G20010 // AT3G10800 // AT1G61790 // AT2G40000 // AT1G11260 // AT1G28380 // AT3G05800 // AT2G17120 // AT5G24210 // AT4G23190 // AT1G02920 // AT5G13160
GO:0010286	P	heat acclimation	1.3e-07	1.5e-06	// AT4G17250 // AT2G30250 // AT2G36220 // AT5G56030 // AT5G59820 // AT1G01470 // AT1G74310 // AT2G26150 // AT3G25230 // AT3G61190 // AT5G05410 // AT3G28210
GO:0023033	P	signaling pathway	1.9e-07	2.2e-06	// AT1G01560 // AT5G59820 // AT5G54510 // AT1G59950 // AT4G29780 // AT3G24500 // AT5G47120 // AT4G34460 // AT5G02490 // AT3G44260 // AT3G59060 // AT3G46620 // AT1G19180 // AT3G57450 // AT5G64510 // AT3G62600 // AT1G28380 // AT5G47420 // AT3G55980 // AT3G51890 // AT3G15210 // AT2G20010 // AT3G10800 // AT4G35030 // AT1G24140 // AT1G78080 // AT1G72280 // AT3G23250 // AT4G23190
GO:0023034	P	intracellular signaling pathway	2.3e-07	2.5e-06	// AT1G01560 // AT5G59820 // AT1G59950 // AT4G29780 // AT3G24500 // AT5G47120 // AT4G34460 // AT5G02490 // AT3G44260 // AT3G46620 // AT1G19180 // AT3G57450 // AT5G64510 // AT3G62600 // AT1G28380 // AT5G47420 // AT3G55980 // AT3G51890 // AT3G15210 // AT2G20010 // AT3G10800 // AT1G24140 // AT1G78080 // AT1G72280 // AT3G23250 // AT4G23190
GO:0006984	P	ER-nuclear signaling pathway	2.3e-07	2.5e-06	// AT3G57450 // AT3G51890 // AT1G01560 // AT5G59820 // AT3G62600 // AT1G24140 // AT5G64510 // AT1G28380 // AT1G72280 // AT5G47120 // AT5G47420 // AT4G34460 // AT5G02490 // AT1G19180 // AT4G23190 // AT2G20010 // AT3G10800
GO:0046686	P	response to cadmium ion	3.1e-07	3.2e-06	// AT3G09440 // AT1G62740 // AT1G02920 // AT3G25230 // AT5G49910 // AT4G01850 // AT5G02490 // AT4G32410 // AT4G39090 // AT1G56340 // AT3G13860 // AT5G20720 // AT5G02500 // AT4G24190 // AT5G42020 // AT2G01140 // AT4G22670 // AT3G09840 // AT3G12580 // AT1G35580 // AT5G09590 // AT3G23250 // AT2G36830 // AT1G18330 // AT1G23490 // AT4G11600 // AT4G37260
GO:0009723	P	response to ethylene stimulus	3e-07	3.2e-06	// AT3G50060 // AT1G28190 // AT3G46620 // AT1G59950 // AT4G29780 // AT3G24500 // AT4G34460 // AT1G01560 // AT3G44260 // AT3G28210 // AT2G38120 // AT1G19180 // AT5G25930 // AT5G17490 // AT3G55980 // AT3G15210 // AT2G20010 // AT4G15430 // AT1G78080 // AT3G23250 // AT1G18330 // AT2G30360 // AT4G37260
GO:0009753	P	response to jasmonic acid stimulus	3.2e-07	3.3e-06	// AT1G28190 // AT1G32640 // AT5G59820 // AT1G70700 // AT5G47120 // AT4G34460 // AT1G01560 // AT3G28210 // AT2G29450 // AT1G19180 // AT3G57450 // AT5G20230 // AT5G17490 // AT1G05010 // AT1G28380 // AT3G61190 // AT3G15210 // AT2G20010 // AT3G10800 // AT5G45410 // AT4G15430 // AT3G05800 // AT2G26530 // AT3G23250 // AT2G30360 // AT2G46410 // AT4G37260
GO:0045088	P	regulation of innate immune response	3.7e-07	3.8e-06	// AT1G28190 // AT1G32640 // AT1G10470 // AT5G45410 // AT5G47120 // AT2G18690 // AT4G34460 // AT1G01560 // AT3G28210 // AT1G18740 // AT1G19180 // AT5G25930 // AT3G52800 // AT1G05010 // AT3G62600 // AT2G30250 // AT1G28380 // AT2G25110 // AT3G44720 // AT3G15210 // AT2G20010 // AT3G10800 // AT3G05800 // AT2G26530 // AT4G27500
GO:0019538	P	protein metabolic process	4.3e-07	4.2e-06	// AT2G47740 // AT2G41890 // AT5G35320 // AT3G22420 // AT3G25230 // AT2G31955 // AT5G48030 // AT5G02615 // AT1G66160 // AT1G10230 // AT3G49810 // AT3G56085 // AT4G39090 // AT3G46520 // AT2G02760 // AT1G09210 // AT5G14035 // AT5G15220 // AT3G13860 // AT5G61790 // AT1G07580 // AT2G26150 // AT3G57710 // AT3G09840 // AT1G11130 // AT1G32340 // AT1G33120 // AT5G10930 // AT5G03740 // AT5G22060 // AT1G01…
GO:0002682	P	regulation of immune system process	4.4e-07	4.2e-06	// AT1G28190 // AT1G32640 // AT1G10470 // AT5G45410 // AT5G47120 // AT2G18690 // AT4G34460 // AT1G01560 // AT3G28210 // AT1G18740 // AT1G19180 // AT5G25930 // AT3G52800 // AT1G05010 // AT3G62600 // AT2G30250 // AT1G28380 // AT2G25110 // AT3G44720 // AT3G15210 // AT2G20010 // AT3G10800 // AT3G05800 // AT2G26530 // AT4G27500
GO:0050776	P	regulation of immune response	4.4e-07	4.2e-06	// AT1G28190 // AT1G32640 // AT1G10470 // AT5G45410 // AT5G47120 // AT2G18690 // AT4G34460 // AT1G01560 // AT3G28210 // AT1G18740 // AT1G19180 // AT5G25930 // AT3G52800 // AT1G05010 // AT3G62600 // AT2G30250 // AT1G28380 // AT2G25110 // AT3G44720 // AT3G15210 // AT2G20010 // AT3G10800 // AT3G05800 // AT2G26530 // AT4G27500
GO:0070887	P	cellular response to chemical stimulus	7.4e-07	7.1e-06	// AT5G57660 // AT1G32640 // AT5G59820 // AT4G35090 // AT1G59950 // AT4G29780 // AT1G70700 // AT3G24500 // AT5G47120 // AT2G18690 // AT4G34460 // AT1G28190 // AT3G44260 // AT2G26530 // AT5G02490 // AT3G28210 // AT4G23570 // AT1G48410 // AT3G59060 // AT5G56010 // AT3G46620 // AT1G10470 // AT5G46350 // AT1G19180 // AT3G57450 // AT2G22430 // AT2G30250 // AT5G17490 // AT1G05010 // AT2G14210 // AT5G62…
GO:0009605	P	response to external stimulus	9.7e-07	9.1e-06	// AT3G17790 // AT5G57660 // AT1G32640 // AT5G59820 // AT4G35090 // AT4G22950 // AT4G29780 // AT1G70700 // AT3G25230 // AT2G23290 // AT4G34460 // AT1G01560 // AT3G44260 // AT2G26530 // AT3G28210 // AT2G24840 // AT1G18740 // AT2G38120 // AT5G56030 // AT3G46620 // AT1G18980 // AT3G23250 // AT1G19180 // AT3G57450 // AT3G10930 // AT5G20230 // AT5G22630 // AT3G59060 // AT2G14210 // AT3G61190 // AT3G44…
GO:0009755	P	hormone-mediated signaling pathway	1.1e-06	1e-05	// AT1G28190 // AT1G32640 // AT1G10470 // AT1G59950 // AT4G29780 // AT3G24500 // AT5G47120 // AT4G34460 // AT1G01560 // AT3G44260 // AT3G28210 // AT3G59060 // AT3G46620 // AT1G19180 // AT3G57450 // AT2G22430 // AT5G17490 // AT5G54510 // AT3G55980 // AT3G15210 // AT2G20010 // AT3G10800 // AT4G35030 // AT3G05800 // AT1G78080 // AT3G50260 // AT3G23250 // AT2G36830 // AT5G25930 // AT2G30360
GO:0032870	P	cellular response to hormone stimulus	1.4e-06	1.3e-05	// AT1G28190 // AT1G32640 // AT1G10470 // AT1G59950 // AT4G29780 // AT3G24500 // AT5G47120 // AT4G34460 // AT1G01560 // AT3G44260 // AT3G28210 // AT4G23570 // AT3G59060 // AT3G46620 // AT1G19180 // AT3G57450 // AT2G22430 // AT5G17490 // AT5G54510 // AT3G55980 // AT3G15210 // AT2G20010 // AT3G10800 // AT4G35030 // AT3G05800 // AT1G78080 // AT3G50260 // AT3G23250 // AT2G36830 // AT5G25930 // AT2G30…
GO:0010038	P	response to metal ion	1.5e-06	1.3e-05	// AT3G09440 // AT1G62740 // AT1G02920 // AT3G25230 // AT5G49910 // AT4G01850 // AT5G02490 // AT5G56010 // AT4G32410 // AT4G39090 // AT1G56340 // AT4G22670 // AT3G13860 // AT5G20720 // AT5G02500 // AT4G24190 // AT5G42020 // AT2G01140 // AT2G33740 // AT3G09840 // AT3G12580 // AT1G35580 // AT5G09590 // AT3G23250 // AT5G01600 // AT2G36830 // AT4G37260 // AT1G23490 // AT4G11600 // AT1G18330
GO:0071495	P	cellular response to endogenous stimulus	1.5e-06	1.3e-05	// AT1G28190 // AT1G32640 // AT1G10470 // AT1G59950 // AT4G29780 // AT1G70700 // AT3G24500 // AT5G47120 // AT4G34460 // AT1G01560 // AT3G44260 // AT1G78080 // AT3G28210 // AT4G23570 // AT3G59060 // AT3G46620 // AT1G19180 // AT3G57450 // AT2G22430 // AT5G17490 // AT1G05010 // AT1G28380 // AT5G54510 // AT3G55980 // AT3G15210 // AT2G20010 // AT3G10800 // AT5G45410 // AT4G35030 // AT3G05800 // AT2G26…
GO:0009617	P	response to bacterium	1.5e-06	1.3e-05	// AT5G49520 // AT1G01560 // AT1G31280 // AT4G34460 // AT5G02490 // AT3G44260 // AT5G46350 // AT5G56030 // AT2G36740 // AT4G39090 // AT3G63190 // AT1G19180 // AT2G30250 // AT5G02500 // AT1G05010 // AT1G28380 // AT2G25110 // AT3G15210 // AT3G09840 // AT2G40000 // AT3G12580 // AT3G05800 // AT4G33925 // AT5G24210 // AT3G50260 // AT5G01600 // AT4G23190 // AT1G02920 // AT5G13160
GO:0044283	P	small molecule biosynthetic process	1.8e-06	1.5e-05	// AT4G38560 // AT5G14120 // AT3G54400 // AT1G01560 // AT1G32640 // AT5G59820 // AT2G15390 // AT5G17230 // AT3G10930 // AT5G20720 // AT1G70700 // AT5G46700 // AT2G42320 // AT2G18690 // AT5G25880 // AT3G44260 // AT3G46520 // AT5G02490 // AT1G20780 // AT3G52800 // AT3G59060 // AT3G46620 // AT2G46330 // AT5G14700 // AT3G63190 // AT1G10470 // AT4G08310 // AT3G17330 // AT4G32590 // AT1G19180 // AT3G57…
GO:0010363	P	regulation of plant-type hypersensitive response	2.4e-06	1.9e-05	// AT1G28190 // AT1G32640 // AT1G10470 // AT5G45410 // AT5G47120 // AT2G18690 // AT4G34460 // AT1G01560 // AT3G28210 // AT1G18740 // AT2G20010 // AT1G19180 // AT5G25930 // AT3G52800 // AT1G05010 // AT1G28380 // AT3G44720 // AT2G30250 // AT3G10800 // AT3G05800 // AT2G26530 // AT4G27500
GO:0009626	P	plant-type hypersensitive response	2.4e-06	1.9e-05	// AT1G28190 // AT1G32640 // AT1G10470 // AT5G45410 // AT5G47120 // AT2G18690 // AT4G34460 // AT1G01560 // AT3G28210 // AT1G18740 // AT3G07040 // AT2G20010 // AT1G19180 // AT5G25930 // AT3G52800 // AT1G05010 // AT1G28380 // AT3G44720 // AT2G30250 // AT3G10800 // AT3G05800 // AT2G26530 // AT4G27500
GO:0034050	P	host programmed cell death induced by symbiont	2.5e-06	2e-05	// AT1G28190 // AT1G32640 // AT1G10470 // AT5G45410 // AT5G47120 // AT2G18690 // AT4G34460 // AT1G01560 // AT3G28210 // AT1G18740 // AT3G07040 // AT2G20010 // AT1G19180 // AT5G25930 // AT3G52800 // AT1G05010 // AT1G28380 // AT3G44720 // AT2G30250 // AT3G10800 // AT3G05800 // AT2G26530 // AT4G27500
GO:0031347	P	regulation of defense response	2.6e-06	2.1e-05	// AT1G28190 // AT1G32640 // AT1G10470 // AT5G45410 // AT5G47120 // AT2G18690 // AT4G34460 // AT1G01560 // AT3G28210 // AT1G18740 // AT1G11260 // AT1G19180 // AT5G25930 // AT3G52800 // AT3G62600 // AT1G05010 // AT2G30250 // AT1G28380 // AT2G25110 // AT3G61190 // AT3G44720 // AT3G15210 // AT2G20010 // AT3G10800 // AT3G05800 // AT2G26530 // AT4G27500
GO:0010941	P	regulation of cell death	2.8e-06	2.2e-05	// AT1G28190 // AT1G32640 // AT1G10470 // AT5G45410 // AT5G47120 // AT2G18690 // AT4G34460 // AT1G01560 // AT3G28210 // AT1G18740 // AT2G20010 // AT1G19180 // AT5G25930 // AT3G52800 // AT1G05010 // AT1G28380 // AT3G44720 // AT2G30250 // AT3G10800 // AT3G05800 // AT2G26530 // AT3G50260 // AT4G27500
GO:0009620	P	response to fungus	2.8e-06	2.2e-05	// AT1G01560 // AT1G32640 // AT5G59820 // AT1G70700 // AT1G77280 // AT5G47120 // AT2G18690 // AT4G34460 // AT5G46350 // AT3G63190 // AT1G32340 // AT1G19180 // AT3G57450 // AT5G20230 // AT5G02500 // AT1G05010 // AT1G28380 // AT2G25110 // AT3G61190 // AT3G55980 // AT2G20010 // AT3G10800 // AT1G01470 // AT2G30360 // AT4G23190 // AT1G02920
GO:0008219	P	cell death	2.9e-06	2.2e-05	// AT1G28190 // AT1G32640 // AT1G10470 // AT4G35090 // AT5G45410 // AT5G47120 // AT2G18690 // AT4G34460 // AT1G01560 // AT3G28210 // AT1G18740 // AT3G07040 // AT1G19180 // AT5G25930 // AT3G52800 // AT1G05010 // AT2G30250 // AT1G28380 // AT5G48030 // AT3G44720 // AT2G20010 // AT3G10800 // AT3G05800 // AT2G26530 // AT3G50260 // AT4G27500
GO:0016265	P	death	2.9e-06	2.2e-05	// AT1G28190 // AT1G32640 // AT1G10470 // AT4G35090 // AT5G45410 // AT5G47120 // AT2G18690 // AT4G34460 // AT1G01560 // AT3G28210 // AT1G18740 // AT3G07040 // AT1G19180 // AT5G25930 // AT3G52800 // AT1G05010 // AT2G30250 // AT1G28380 // AT5G48030 // AT3G44720 // AT2G20010 // AT3G10800 // AT3G05800 // AT2G26530 // AT3G50260 // AT4G27500
GO:0080135	P	regulation of cellular response to stress	3.3e-06	2.4e-05	// AT1G28190 // AT1G32640 // AT1G10470 // AT5G45410 // AT5G47120 // AT2G18690 // AT4G34460 // AT1G01560 // AT3G28210 // AT1G18740 // AT2G20010 // AT1G19180 // AT5G25930 // AT3G52800 // AT1G05010 // AT1G28380 // AT3G44720 // AT2G30250 // AT3G10800 // AT3G05800 // AT2G26530 // AT4G27500
GO:0009627	P	systemic acquired resistance	3.9e-06	2.9e-05	// AT4G38560 // AT1G01560 // AT1G21900 // AT5G47120 // AT4G34460 // AT5G02490 // AT1G11260 // AT1G56340 // AT1G09210 // AT1G19180 // AT2G30250 // AT5G61790 // AT1G05010 // AT3G62600 // AT1G28380 // AT4G16660 // AT2G25110 // AT2G20010 // AT3G10800 // AT1G61790 // AT3G60540 // AT3G05800 // AT2G17120 // AT5G24210
GO:0080134	P	regulation of response to stress	4.3e-06	3.1e-05	// AT1G28190 // AT1G32640 // AT1G10470 // AT5G45410 // AT5G47120 // AT2G18690 // AT4G34460 // AT1G01560 // AT3G28210 // AT1G18740 // AT1G11260 // AT1G19180 // AT5G25930 // AT3G52800 // AT3G62600 // AT1G05010 // AT2G30250 // AT1G28380 // AT2G25110 // AT3G61190 // AT3G44720 // AT3G15210 // AT2G20010 // AT3G10800 // AT3G05800 // AT2G26530 // AT4G27500
GO:0071310	P	cellular response to organic substance	4.6e-06	3.3e-05	// AT1G28190 // AT1G32640 // AT5G59820 // AT1G59950 // AT4G29780 // AT1G70700 // AT3G24500 // AT5G47120 // AT2G18690 // AT4G34460 // AT1G01560 // AT3G44260 // AT1G78080 // AT5G02490 // AT3G28210 // AT4G23570 // AT1G48410 // AT3G59060 // AT3G46620 // AT1G10470 // AT1G19180 // AT3G57450 // AT2G22430 // AT5G17490 // AT1G05010 // AT2G30250 // AT1G28380 // AT5G54510 // AT3G55980 // AT3G51890 // AT3G15…
GO:0012501	P	programmed cell death	4.8e-06	3.4e-05	// AT1G28190 // AT1G32640 // AT1G10470 // AT5G45410 // AT5G47120 // AT2G18690 // AT4G34460 // AT1G01560 // AT3G28210 // AT1G18740 // AT3G07040 // AT2G20010 // AT1G19180 // AT5G25930 // AT3G52800 // AT1G05010 // AT1G28380 // AT5G48030 // AT3G44720 // AT2G30250 // AT3G10800 // AT3G05800 // AT2G26530 // AT4G27500
GO:0006612	P	protein targeting to membrane	5.4e-06	3.8e-05	// AT1G28190 // AT1G32640 // AT1G10470 // AT5G45410 // AT5G47120 // AT2G18690 // AT4G34460 // AT1G01560 // AT3G28210 // AT1G18740 // AT2G20010 // AT1G19180 // AT5G25930 // AT3G52800 // AT1G05010 // AT1G28380 // AT3G44720 // AT2G30250 // AT3G10800 // AT3G05800 // AT2G26530 // AT4G27500
GO:0044249	P	cellular biosynthetic process	6.4e-06	4.4e-05	// AT5G49520 // AT3G50060 // AT5G14120 // AT5G57660 // AT4G11660 // AT4G22950 // AT1G35430 // AT4G23550 // AT2G22125 // AT2G31955 // AT5G46350 // AT5G43650 // AT5G66320 // AT1G18740 // AT2G29660 // AT2G36830 // AT3G56085 // AT4G18170 // AT3G46520 // AT1G55300 // AT1G03860 // AT1G31910 // AT2G15390 // AT5G47210 // AT1G19180 // AT5G09410 // AT5G14035 // AT5G36290 // AT5G15220 // AT4G01720 // AT1G05…
GO:0043067	P	regulation of programmed cell death	6.6e-06	4.5e-05	// AT1G28190 // AT1G32640 // AT1G10470 // AT5G45410 // AT5G47120 // AT2G18690 // AT4G34460 // AT1G01560 // AT3G28210 // AT1G18740 // AT2G20010 // AT1G19180 // AT5G25930 // AT3G52800 // AT1G05010 // AT1G28380 // AT3G44720 // AT2G30250 // AT3G10800 // AT3G05800 // AT2G26530 // AT4G27500
GO:0009867	P	jasmonic acid mediated signaling pathway	7.6e-06	5e-05	// AT5G45410 // AT1G28190 // AT5G47120 // AT1G32640 // AT3G05800 // AT5G17490 // AT1G05010 // AT2G26530 // AT1G70700 // AT1G28380 // AT3G23250 // AT3G15210 // AT4G34460 // AT1G01560 // AT1G19180 // AT3G28210 // AT2G20010 // AT3G10800
GO:0071395	P	cellular response to jasmonic acid stimulus	7.6e-06	5e-05	// AT5G45410 // AT1G28190 // AT5G47120 // AT1G32640 // AT3G05800 // AT5G17490 // AT1G05010 // AT2G26530 // AT1G70700 // AT1G28380 // AT3G23250 // AT3G15210 // AT4G34460 // AT1G01560 // AT1G19180 // AT3G28210 // AT2G20010 // AT3G10800
GO:0009058	P	biosynthetic process	7.5e-06	5e-05	// AT5G49520 // AT3G50060 // AT5G14120 // AT5G57660 // AT4G11660 // AT4G22950 // AT1G35430 // AT4G23550 // AT2G22125 // AT2G31955 // AT5G46350 // AT5G43650 // AT5G66320 // AT1G18740 // AT2G29660 // AT2G36830 // AT3G56085 // AT4G18170 // AT3G46520 // AT1G55300 // AT1G03860 // AT1G31910 // AT2G15390 // AT5G47210 // AT1G19180 // AT5G09410 // AT5G14035 // AT5G36290 // AT5G15220 // AT4G01720 // AT1G05…
GO:0009751	P	response to salicylic acid stimulus	9.3e-06	6e-05	// AT3G50060 // AT1G28190 // AT1G32640 // AT5G45410 // AT5G47120 // AT2G18690 // AT4G34460 // AT1G01560 // AT3G28210 // AT4G05320 // AT2G40000 // AT2G30250 // AT5G17490 // AT1G05010 // AT1G28380 // AT3G61190 // AT2G20010 // AT3G10800 // AT1G19180 // AT4G15430 // AT3G05800 // AT2G26530 // AT2G46410 // AT4G37260
GO:0043436	P	oxoacid metabolic process	1e-05	6.7e-05	// AT4G38560 // AT5G14120 // AT3G54400 // AT1G01560 // AT1G32640 // AT5G59820 // AT2G15390 // AT5G17230 // AT3G10930 // AT5G20720 // AT5G14710 // AT1G70700 // AT5G46700 // AT2G42320 // AT1G71870 // AT5G47120 // AT2G18690 // AT5G25880 // AT3G44260 // AT3G46520 // AT5G02490 // AT1G20780 // AT3G59060 // AT3G08940 // AT4G00360 // AT1G01600 // AT2G46330 // AT3G63190 // AT3G46620 // AT2G29450 // AT2G45…
GO:0019752	P	carboxylic acid metabolic process	1e-05	6.7e-05	// AT4G38560 // AT5G14120 // AT3G54400 // AT1G01560 // AT1G32640 // AT5G59820 // AT2G15390 // AT5G17230 // AT3G10930 // AT5G20720 // AT5G14710 // AT1G70700 // AT5G46700 // AT2G42320 // AT1G71870 // AT5G47120 // AT2G18690 // AT5G25880 // AT3G44260 // AT3G46520 // AT5G02490 // AT1G20780 // AT3G59060 // AT3G08940 // AT4G00360 // AT1G01600 // AT2G46330 // AT3G63190 // AT3G46620 // AT2G29450 // AT2G45…
GO:0006082	P	organic acid metabolic process	1.1e-05	6.8e-05	// AT4G38560 // AT5G14120 // AT3G54400 // AT1G01560 // AT1G32640 // AT5G59820 // AT2G15390 // AT5G17230 // AT3G10930 // AT5G20720 // AT5G14710 // AT1G70700 // AT5G46700 // AT2G42320 // AT1G71870 // AT5G47120 // AT2G18690 // AT5G25880 // AT3G44260 // AT3G46520 // AT5G02490 // AT1G20780 // AT3G59060 // AT3G08940 // AT4G00360 // AT1G01600 // AT2G46330 // AT3G63190 // AT3G46620 // AT2G29450 // AT2G45…
GO:0009694	P	jasmonic acid metabolic process	1.3e-05	8.3e-05	// AT3G57450 // AT3G59060 // AT5G20230 // AT1G32640 // AT5G59820 // AT5G17490 // AT1G70700 // AT3G23250 // AT3G61190 // AT2G44810 // AT1G19180 // AT2G30360 // AT2G29450
GO:0042180	P	cellular ketone metabolic process	1.4e-05	8.6e-05	// AT4G38560 // AT5G14120 // AT3G54400 // AT1G01560 // AT1G32640 // AT5G59820 // AT2G15390 // AT5G17230 // AT3G10930 // AT5G20720 // AT5G14710 // AT1G70700 // AT5G46700 // AT2G42320 // AT1G71870 // AT5G47120 // AT2G18690 // AT5G25880 // AT3G44260 // AT3G46520 // AT5G02490 // AT1G20780 // AT3G59060 // AT3G08940 // AT4G00360 // AT1G01600 // AT2G46330 // AT3G63190 // AT3G46620 // AT2G29450 // AT2G45…
GO:0042538	P	hyperosmotic salinity response	1.5e-05	9.2e-05	// AT1G01560 // AT4G32410 // AT5G59820 // AT5G17490 // AT4G30960 // AT3G50260 // AT5G58070 // AT3G14440 // AT3G23250 // AT1G19180 // AT5G50720 // AT3G28210 // AT5G13820
GO:0050789	P	regulation of biological process	1.5e-05	9.2e-05	// AT5G49520 // AT3G50060 // AT5G63715 // AT5G57660 // AT4G11660 // AT4G22950 // AT4G23550 // AT4G08980 // AT5G46350 // AT5G43650 // AT5G66320 // AT1G18740 // AT1G07350 // AT1G19180 // AT4G09510 // AT2G18090 // AT3G21700 // AT2G24840 // AT4G01720 // AT5G07290 // AT1G05010 // AT2G14210 // AT5G62000 // AT2G23430 // AT3G44720 // AT1G36060 // AT5G46910 // AT1G11130 // AT4G34160 // AT3G50260 // AT5G10…
GO:0042742	P	defense response to bacterium	1.8e-05	0.00011	// AT5G49520 // AT3G09840 // AT2G40000 // AT5G56030 // AT2G36740 // AT4G33925 // AT5G02500 // AT1G05010 // AT3G15210 // AT4G39090 // AT3G63190 // AT1G28380 // AT3G50260 // AT2G25110 // AT1G31280 // AT1G02920 // AT3G44260 // AT1G19180 // AT4G23190 // AT5G46350 // AT5G13160
GO:0048583	P	regulation of response to stimulus	2.1e-05	0.00012	// AT1G28190 // AT1G32640 // AT1G10470 // AT5G45410 // AT5G47120 // AT2G18690 // AT4G34460 // AT1G01560 // AT3G28210 // AT1G18740 // AT1G11260 // AT1G19180 // AT5G25930 // AT2G22430 // AT3G52800 // AT3G62600 // AT1G05010 // AT3G59060 // AT2G30250 // AT1G28380 // AT2G25110 // AT3G61190 // AT3G44720 // AT3G15210 // AT2G20010 // AT3G10800 // AT3G05800 // AT2G26530 // AT4G27500
GO:0031407	P	oxylipin metabolic process	2.2e-05	0.00013	// AT3G57450 // AT3G59060 // AT5G20230 // AT1G32640 // AT5G59820 // AT5G17490 // AT1G70700 // AT3G23250 // AT3G61190 // AT2G44810 // AT1G19180 // AT2G30360 // AT2G29450
GO:0002679	P	respiratory burst during defense response	2.4e-05	0.00013	// AT5G49520 // AT5G25930 // AT1G66160 // AT3G52800 // AT3G46620 // AT4G01250 // AT1G28380 // AT3G50260 // AT3G23250 // AT3G55980 // AT3G15210
GO:0045730	P	respiratory burst	2.4e-05	0.00013	// AT5G49520 // AT5G25930 // AT1G66160 // AT3G52800 // AT3G46620 // AT4G01250 // AT1G28380 // AT3G50260 // AT3G23250 // AT3G55980 // AT3G15210
GO:0006972	P	hyperosmotic response	2.4e-05	0.00014	// AT1G01560 // AT4G32410 // AT5G59820 // AT5G17490 // AT4G30960 // AT4G39090 // AT4G24190 // AT3G50260 // AT5G58070 // AT3G14440 // AT2G36830 // AT3G23250 // AT1G19180 // AT5G50720 // AT3G28210 // AT5G13820
GO:0007242	P	intracellular signaling cascade	2.9e-05	0.00016	// AT1G28190 // AT1G32640 // AT1G10470 // AT1G59950 // AT4G30960 // AT3G62290 // AT1G70700 // AT2G23290 // AT5G47120 // AT2G18690 // AT4G34460 // AT1G01560 // AT3G44260 // AT1G78080 // AT3G28210 // AT3G59060 // AT5G56030 // AT3G46620 // AT3G50260 // AT1G19180 // AT3G57450 // AT2G22430 // AT3G21700 // AT2G24840 // AT5G17490 // AT1G05010 // AT2G30250 // AT1G28380 // AT5G54510 // AT3G55980 // AT4G29…
GO:0065007	P	biological regulation	3.6e-05	0.0002	// AT5G49520 // AT3G50060 // AT5G63715 // AT5G57660 // AT4G11660 // AT4G22950 // AT4G23550 // AT2G22125 // AT4G08980 // AT5G46350 // AT5G43650 // AT5G66320 // AT1G18740 // AT3G46520 // AT1G07350 // AT3G22380 // AT1G19180 // AT4G09510 // AT2G18090 // AT3G21700 // AT2G24840 // AT4G01720 // AT5G07290 // AT1G05010 // AT2G14210 // AT5G62000 // AT2G23430 // AT3G44720 // AT1G36060 // AT5G46910 // AT3G09…
GO:0034620	P	cellular response to unfolded protein	6.1e-05	0.00033	// AT3G57450 // AT1G19180 // AT1G01560 // AT5G59820 // AT1G24140 // AT2G26150 // AT5G47120 // AT4G34460 // AT5G02490 // AT3G51890 // AT4G23190 // AT2G20010 // AT3G10800
GO:0006986	P	response to unfolded protein	6.1e-05	0.00033	// AT3G57450 // AT1G19180 // AT1G01560 // AT5G59820 // AT1G24140 // AT2G26150 // AT5G47120 // AT4G34460 // AT5G02490 // AT3G51890 // AT4G23190 // AT2G20010 // AT3G10800
GO:0009695	P	jasmonic acid biosynthetic process	6.3e-05	0.00034	// AT3G57450 // AT3G59060 // AT5G20230 // AT1G32640 // AT5G59820 // AT1G70700 // AT3G23250 // AT3G61190 // AT2G44810 // AT1G19180 // AT2G30360
GO:0050832	P	defense response to fungus	8.4e-05	0.00044	// AT1G01560 // AT5G20230 // AT1G01470 // AT5G02500 // AT1G05010 // AT3G63190 // AT1G28380 // AT2G25110 // AT5G47120 // AT2G18690 // AT4G34460 // AT3G55980 // AT5G46350 // AT1G19180 // AT4G23190 // AT1G02920 // AT2G20010 // AT3G10800
GO:0050794	P	regulation of cellular process	8.6e-05	0.00045	// AT5G49520 // AT3G50060 // AT5G57660 // AT4G11660 // AT4G22950 // AT4G23550 // AT5G46350 // AT5G43650 // AT5G66320 // AT1G18740 // AT1G07350 // AT2G26150 // AT1G19180 // AT2G18090 // AT3G21700 // AT2G24840 // AT4G01720 // AT1G05010 // AT2G14210 // AT5G62000 // AT2G23430 // AT3G44720 // AT1G36060 // AT5G46910 // AT1G11130 // AT4G34160 // AT3G50260 // AT5G10930 // AT5G03740 // AT4G37260 // AT1G01…
GO:0071445	P	cellular response to protein stimulus	8.7e-05	0.00045	// AT3G57450 // AT1G19180 // AT1G01560 // AT5G59820 // AT1G24140 // AT2G26150 // AT5G47120 // AT4G34460 // AT5G02490 // AT3G51890 // AT4G23190 // AT2G20010 // AT3G10800
GO:0009738	P	abscisic acid mediated signaling pathway	9e-05	0.00046	// AT3G57450 // AT2G22430 // AT1G28190 // AT1G32640 // AT1G01560 // AT2G30360 // AT3G50260 // AT3G23250 // AT5G47120 // AT4G34460 // AT5G25930 // AT1G19180 // AT3G28210 // AT2G20010 // AT3G10800
GO:0031408	P	oxylipin biosynthetic process	9.1e-05	0.00047	// AT3G57450 // AT3G59060 // AT5G20230 // AT1G32640 // AT5G59820 // AT1G70700 // AT3G23250 // AT3G61190 // AT2G44810 // AT1G19180 // AT2G30360
GO:0046394	P	carboxylic acid biosynthetic process	9.4e-05	0.00047	// AT4G38560 // AT5G14120 // AT3G54400 // AT1G01560 // AT1G32640 // AT5G59820 // AT5G17230 // AT5G20720 // AT1G70700 // AT5G46700 // AT2G42320 // AT2G18690 // AT5G02490 // AT1G20780 // AT3G59060 // AT2G46330 // AT3G63190 // AT4G08310 // AT3G23250 // AT4G32590 // AT1G19180 // AT3G57450 // AT5G20230 // AT5G22630 // AT5G17490 // AT1G05010 // AT1G28380 // AT3G14440 // AT3G61190 // AT3G44720 // AT2G44…
GO:0016053	P	organic acid biosynthetic process	9.4e-05	0.00047	// AT4G38560 // AT5G14120 // AT3G54400 // AT1G01560 // AT1G32640 // AT5G59820 // AT5G17230 // AT5G20720 // AT1G70700 // AT5G46700 // AT2G42320 // AT2G18690 // AT5G02490 // AT1G20780 // AT3G59060 // AT2G46330 // AT3G63190 // AT4G08310 // AT3G23250 // AT4G32590 // AT1G19180 // AT3G57450 // AT5G20230 // AT5G22630 // AT5G17490 // AT1G05010 // AT1G28380 // AT3G14440 // AT3G61190 // AT3G44720 // AT2G44…
GO:0071216	P	cellular response to biotic stimulus	0.0001	0.0005	// AT3G57450 // AT1G19180 // AT1G01560 // AT5G59820 // AT1G24140 // AT2G26150 // AT5G47120 // AT4G34460 // AT5G02490 // AT3G51890 // AT4G23190 // AT2G20010 // AT3G10800
GO:0043069	P	negative regulation of programmed cell death	0.0001	0.0005	// AT5G25930 // AT1G19180 // AT1G01560 // AT1G32640 // AT2G30250 // AT1G28380 // AT5G47120 // AT2G18690 // AT4G34460 // AT4G27500 // AT2G20010 // AT3G10800
GO:0060548	P	negative regulation of cell death	0.00012	0.00061	// AT5G25930 // AT1G19180 // AT1G01560 // AT1G32640 // AT2G30250 // AT1G28380 // AT5G47120 // AT2G18690 // AT4G34460 // AT4G27500 // AT2G20010 // AT3G10800
GO:0009269	P	response to desiccation	0.00013	0.00064	// AT2G22430 // AT1G32640 // AT1G01470 // AT4G39090 // AT2G36830 // AT5G50720
GO:0071215	P	cellular response to abscisic acid stimulus	0.00016	0.00079	// AT3G57450 // AT2G22430 // AT1G28190 // AT1G32640 // AT1G01560 // AT2G30360 // AT3G50260 // AT3G23250 // AT5G47120 // AT4G34460 // AT5G25930 // AT1G19180 // AT3G28210 // AT2G20010 // AT3G10800
GO:0042398	P	cellular amino acid derivative biosynthetic process	0.00017	0.0008	// AT1G32640 // AT1G10470 // AT2G15390 // AT3G10930 // AT4G01850 // AT3G44260 // AT1G18740 // AT5G14700 // AT3G46620 // AT3G52800 // AT5G22630 // AT1G35210 // AT1G05010 // AT3G59060 // AT3G44720 // AT3G55980 // AT5G47850 // AT3G59050 // AT1G24140 // AT1G35580 // AT5G04410 // AT2G36830 // AT4G36640
GO:0002252	P	immune effector process	0.00021	0.00097	// AT5G49520 // AT5G25930 // AT5G03210 // AT1G66160 // AT3G52800 // AT3G46620 // AT1G31280 // AT4G01250 // AT1G28380 // AT3G50260 // AT3G23250 // AT4G08310 // AT3G55980 // AT3G15210 // AT1G48410
GO:0009692	P	ethylene metabolic process	0.00021	0.00098	// AT3G59060 // AT3G10930 // AT3G46620 // AT1G35210 // AT1G24140 // AT1G05010 // AT5G47850 // AT2G15390 // AT3G55980 // AT3G44260
GO:0009693	P	ethylene biosynthetic process	0.00021	0.00098	// AT3G59060 // AT3G10930 // AT3G46620 // AT1G35210 // AT1G24140 // AT1G05010 // AT5G47850 // AT2G15390 // AT3G55980 // AT3G44260
GO:0030968	P	endoplasmic reticulum unfolded protein response	0.00021	0.00098	// AT3G57450 // AT1G19180 // AT1G01560 // AT5G59820 // AT1G24140 // AT5G47120 // AT4G34460 // AT5G02490 // AT3G51890 // AT4G23190 // AT2G20010 // AT3G10800
GO:0007165	P	signal transduction	0.00022	0.00098	// AT1G28190 // AT1G32640 // AT1G10470 // AT1G59950 // AT4G30960 // AT3G62290 // AT1G70700 // AT3G44630 // AT3G47290 // AT2G23290 // AT5G47120 // AT2G18690 // AT4G34460 // AT1G01560 // AT3G44260 // AT2G26530 // AT3G28210 // AT3G59060 // AT5G56030 // AT5G58700 // AT3G46620 // AT5G43870 // AT1G19180 // AT3G57450 // AT2G22430 // AT3G21700 // AT2G24840 // AT5G17490 // AT1G05010 // AT2G30250 // AT1G28…
GO:0043449	P	cellular alkene metabolic process	0.00024	0.0011	// AT3G59060 // AT3G10930 // AT3G46620 // AT1G35210 // AT1G24140 // AT1G05010 // AT5G47850 // AT2G15390 // AT3G55980 // AT3G44260
GO:0043450	P	alkene biosynthetic process	0.00024	0.0011	// AT3G59060 // AT3G10930 // AT3G46620 // AT1G35210 // AT1G24140 // AT1G05010 // AT5G47850 // AT2G15390 // AT3G55980 // AT3G44260
GO:0009863	P	salicylic acid mediated signaling pathway	0.00031	0.0014	// AT2G30250 // AT1G28190 // AT1G32640 // AT3G05800 // AT5G17490 // AT1G05010 // AT2G26530 // AT5G45410 // AT1G28380 // AT5G47120 // AT2G18690 // AT4G34460 // AT1G01560 // AT1G19180 // AT3G28210 // AT2G20010 // AT3G10800
GO:0032787	P	monocarboxylic acid metabolic process	0.00031	0.0014	// AT4G38560 // AT1G01560 // AT1G32640 // AT5G59820 // AT5G20720 // AT1G70700 // AT1G71870 // AT5G47120 // AT2G18690 // AT5G25880 // AT3G46520 // AT5G02490 // AT1G20780 // AT3G59060 // AT4G00360 // AT1G01600 // AT2G46330 // AT3G63190 // AT3G51840 // AT2G29450 // AT2G45180 // AT3G23250 // AT4G32590 // AT1G19180 // AT3G57450 // AT5G02500 // AT5G20230 // AT5G17230 // AT2G45970 // AT5G17490 // AT1G05…
GO:0044281	P	small molecule metabolic process	0.00032	0.0014	// AT5G14120 // AT1G18740 // AT1G35580 // AT4G39090 // AT3G46520 // AT1G31910 // AT5G62220 // AT1G19180 // AT4G08310 // AT5G36290 // AT5G17230 // AT2G02010 // AT1G05010 // AT3G44720 // AT2G44810 // AT1G56600 // AT2G47180 // AT5G03740 // AT1G07670 // AT1G24140 // AT1G01560 // AT3G46620 // AT1G62740 // AT2G42320 // AT5G03080 // AT5G02490 // AT3G59060 // AT4G32410 // AT1G01600 // AT5G58700 // AT3G63…
GO:0071446	P	cellular response to salicylic acid stimulus	0.00033	0.0014	// AT2G30250 // AT1G28190 // AT1G32640 // AT3G05800 // AT5G17490 // AT1G05010 // AT2G26530 // AT5G45410 // AT1G28380 // AT5G47120 // AT2G18690 // AT4G34460 // AT1G01560 // AT1G19180 // AT3G28210 // AT2G20010 // AT3G10800
GO:0023052	P	signaling	0.00035	0.0015	// AT3G17790 // AT2G41890 // AT5G57660 // AT1G32640 // AT5G59820 // AT4G35090 // AT5G54510 // AT5G64510 // AT4G30960 // AT3G62290 // AT1G70700 // AT3G44630 // AT3G47290 // AT3G05800 // AT2G23290 // AT5G47120 // AT2G18690 // AT4G34460 // AT1G28190 // AT3G44260 // AT2G26530 // AT5G02490 // AT3G28210 // AT1G48410 // AT3G59060 // AT5G56030 // AT3G46620 // AT5G58700 // AT1G10470 // AT3G50260 // AT4G29…
GO:0006575	P	cellular amino acid derivative metabolic process	0.00035	0.0015	// AT2G46330 // AT1G10470 // AT2G15390 // AT3G10930 // AT5G19240 // AT2G18690 // AT4G01850 // AT3G44260 // AT1G18740 // AT1G32640 // AT5G14700 // AT3G46620 // AT3G52800 // AT5G22630 // AT1G35210 // AT1G05010 // AT3G59060 // AT3G44720 // AT3G55980 // AT5G47850 // AT3G59050 // AT1G24140 // AT1G35580 // AT5G04410 // AT2G36830 // AT4G36640 // AT3G51660
GO:0023060	P	signal transmission	0.00044	0.0019	// AT1G28190 // AT1G32640 // AT1G10470 // AT1G59950 // AT4G30960 // AT3G62290 // AT1G70700 // AT3G44630 // AT3G47290 // AT2G23290 // AT5G47120 // AT2G18690 // AT4G34460 // AT1G01560 // AT3G44260 // AT2G26530 // AT3G28210 // AT1G48410 // AT3G59060 // AT5G56030 // AT5G58700 // AT3G46620 // AT5G43870 // AT1G19180 // AT3G57450 // AT2G22430 // AT3G21700 // AT2G24840 // AT5G17490 // AT1G05010 // AT2G30…
GO:0023046	P	signaling process	0.00044	0.0019	// AT1G28190 // AT1G32640 // AT1G10470 // AT1G59950 // AT4G30960 // AT3G62290 // AT1G70700 // AT3G44630 // AT3G47290 // AT2G23290 // AT5G47120 // AT2G18690 // AT4G34460 // AT1G01560 // AT3G44260 // AT2G26530 // AT3G28210 // AT1G48410 // AT3G59060 // AT5G56030 // AT5G58700 // AT3G46620 // AT5G43870 // AT1G19180 // AT3G57450 // AT2G22430 // AT3G21700 // AT2G24840 // AT5G17490 // AT1G05010 // AT2G30…
GO:0008104	P	protein localization	0.00049	0.0021	// AT1G28190 // AT1G32640 // AT1G10470 // AT1G21900 // AT5G19300 // AT5G47120 // AT2G18690 // AT4G34460 // AT3G07680 // AT3G62290 // AT3G28210 // AT1G18740 // AT1G69460 // AT3G51840 // AT1G19180 // AT5G25930 // AT3G52800 // AT5G11690 // AT1G05010 // AT2G30250 // AT4G24190 // AT5G45410 // AT3G44720 // AT3G51890 // AT2G20010 // AT3G10800 // AT3G50380 // AT1G01560 // AT3G08960 // AT3G60540 // AT3G05…
GO:0044248	P	cellular catabolic process	0.00053	0.0022	// AT5G65480 // AT4G08980 // AT2G14120 // AT2G46330 // AT3G51840 // AT4G35090 // AT3G09440 // AT5G14710 // AT5G19240 // AT3G50910 // AT1G20780 // AT2G46170 // AT2G18690 // AT4G34460 // AT5G25880 // AT3G44260 // AT3G46520 // AT3G28210 // AT4G23570 // AT3G57760 // AT3G59060 // AT4G15420 // AT1G10230 // AT4G32410 // AT3G02540 // AT4G39090 // AT3G63190 // AT2G02760 // AT1G03860 // AT2G29450 // AT2G26…
GO:0051171	P	regulation of nitrogen compound metabolic process	0.00059	0.0024	// AT5G49520 // AT3G50060 // AT3G17790 // AT3G24050 // AT5G57660 // AT1G32640 // AT1G10470 // AT5G11050 // AT4G22950 // AT1G01010 // AT4G23550 // AT2G23290 // AT2G47260 // AT4G34460 // AT1G01560 // AT5G46350 // AT5G43650 // AT4G40060 // AT1G48410 // AT5G66320 // AT3G59060 // AT2G28550 // AT3G54340 // AT2G29660 // AT2G36740 // AT4G11660 // AT4G18170 // AT1G32510 // AT1G20780 // AT1G07350 // AT3G50…
GO:0006631	P	fatty acid metabolic process	0.0006	0.0025	// AT1G32640 // AT5G59820 // AT1G70700 // AT1G71870 // AT5G47120 // AT3G59060 // AT4G00360 // AT1G01600 // AT3G51840 // AT2G29450 // AT1G19180 // AT3G57450 // AT5G20230 // AT5G17230 // AT2G45180 // AT5G17490 // AT2G45970 // AT3G61190 // AT2G44810 // AT1G63710 // AT5G14710 // AT3G23250 // AT2G30360
GO:0009873	P	ethylene mediated signaling pathway	0.00064	0.0026	// AT3G46620 // AT1G59950 // AT4G29780 // AT3G23250 // AT3G24500 // AT3G55980 // AT3G44260 // AT1G78080 // AT3G15210
GO:0080090	P	regulation of primary metabolic process	0.00066	0.0027	// AT5G49520 // AT3G50060 // AT3G17790 // AT3G24050 // AT5G57660 // AT1G32640 // AT1G10470 // AT5G11050 // AT4G22950 // AT1G01010 // AT4G23550 // AT2G23290 // AT2G47260 // AT4G34460 // AT1G01560 // AT5G46350 // AT5G43650 // AT4G40060 // AT1G48410 // AT5G66320 // AT1G18740 // AT2G28550 // AT3G54340 // AT2G29660 // AT3G08940 // AT2G36740 // AT4G11660 // AT4G18170 // AT1G32510 // AT1G20780 // AT1G07…
GO:0045184	P	establishment of protein localization	0.00075	0.003	// AT1G28190 // AT1G32640 // AT1G10470 // AT1G21900 // AT5G19300 // AT5G47120 // AT2G18690 // AT4G34460 // AT3G07680 // AT3G62290 // AT3G28210 // AT1G18740 // AT1G69460 // AT3G51840 // AT1G19180 // AT5G25930 // AT3G52800 // AT5G11690 // AT1G05010 // AT2G30250 // AT3G60540 // AT3G44720 // AT3G51890 // AT2G20010 // AT3G10800 // AT5G45410 // AT1G01560 // AT3G08960 // AT4G24190 // AT3G05800 // AT2G45…
GO:0015031	P	protein transport	0.00075	0.003	// AT1G28190 // AT1G32640 // AT1G10470 // AT1G21900 // AT5G19300 // AT5G47120 // AT2G18690 // AT4G34460 // AT3G07680 // AT3G62290 // AT3G28210 // AT1G18740 // AT1G69460 // AT3G51840 // AT1G19180 // AT5G25930 // AT3G52800 // AT5G11690 // AT1G05010 // AT2G30250 // AT3G60540 // AT3G44720 // AT3G51890 // AT2G20010 // AT3G10800 // AT5G45410 // AT1G01560 // AT3G08960 // AT4G24190 // AT3G05800 // AT2G45…
GO:0019219	P	regulation of nucleobase, nucleoside, nucleotide and nucleic acid metabolic process	0.00076	0.003	// AT5G49520 // AT3G50060 // AT3G17790 // AT3G24050 // AT5G57660 // AT1G32640 // AT1G10470 // AT5G11050 // AT4G22950 // AT1G01010 // AT4G23550 // AT2G23290 // AT2G47260 // AT4G34460 // AT1G01560 // AT5G46350 // AT5G43650 // AT4G40060 // AT1G48410 // AT5G66320 // AT3G59060 // AT2G28550 // AT3G54340 // AT2G29660 // AT2G36740 // AT4G11660 // AT4G18170 // AT1G32510 // AT1G07350 // AT3G50260 // AT5G05…
GO:0060255	P	regulation of macromolecule metabolic process	0.00081	0.0032	// AT5G49520 // AT3G50060 // AT3G17790 // AT3G24050 // AT5G57660 // AT1G32640 // AT1G10470 // AT5G11050 // AT4G22950 // AT5G63715 // AT1G01010 // AT4G23550 // AT2G23290 // AT2G47260 // AT4G34460 // AT1G01560 // AT5G46350 // AT5G43650 // AT4G40060 // AT1G48410 // AT5G66320 // AT3G59060 // AT2G28550 // AT5G56030 // AT2G29660 // AT3G08940 // AT2G36740 // AT4G11660 // AT4G18170 // AT1G32510 // AT3G54…
GO:0009056	P	catabolic process	0.00084	0.0032	// AT5G65480 // AT4G08980 // AT2G14120 // AT2G46330 // AT3G51840 // AT1G27090 // AT4G35090 // AT3G09440 // AT5G14710 // AT5G19240 // AT3G50910 // AT1G20780 // AT2G46170 // AT2G18690 // AT4G34460 // AT5G25880 // AT3G44260 // AT3G46520 // AT3G28210 // AT4G23570 // AT3G57760 // AT3G59060 // AT4G15420 // AT1G10230 // AT4G32410 // AT3G02540 // AT4G39090 // AT3G63190 // AT2G02760 // AT1G03860 // AT2G29…
GO:0031323	P	regulation of cellular metabolic process	0.00085	0.0033	// AT5G49520 // AT3G50060 // AT3G17790 // AT3G24050 // AT5G57660 // AT1G32640 // AT1G10470 // AT5G11050 // AT4G22950 // AT1G01010 // AT4G23550 // AT2G23290 // AT2G47260 // AT4G34460 // AT1G01560 // AT5G46350 // AT4G04020 // AT5G43650 // AT4G40060 // AT1G48410 // AT5G66320 // AT1G18740 // AT2G28550 // AT3G54340 // AT2G29660 // AT3G08940 // AT2G36740 // AT4G11660 // AT4G18170 // AT1G32510 // AT1G20…
GO:0010468	P	regulation of gene expression	0.00087	0.0033	// AT5G49520 // AT3G50060 // AT3G17790 // AT3G24050 // AT5G57660 // AT1G32640 // AT1G10470 // AT5G11050 // AT4G22950 // AT5G63715 // AT1G01010 // AT4G23550 // AT2G23290 // AT2G47260 // AT4G34460 // AT1G01560 // AT5G46350 // AT5G43650 // AT4G40060 // AT1G48410 // AT5G66320 // AT3G59060 // AT2G28550 // AT5G56030 // AT2G29660 // AT2G36740 // AT4G11660 // AT4G18170 // AT1G32510 // AT3G54340 // AT1G07…
GO:0019222	P	regulation of metabolic process	0.001	0.0039	// AT5G49520 // AT3G50060 // AT3G17790 // AT3G24050 // AT5G57660 // AT1G32640 // AT1G10470 // AT5G11050 // AT4G22950 // AT5G63715 // AT1G01010 // AT4G23550 // AT2G23290 // AT2G47260 // AT4G34460 // AT1G01560 // AT5G46350 // AT4G04020 // AT5G43650 // AT4G40060 // AT1G48410 // AT5G66320 // AT1G18740 // AT2G28550 // AT5G56030 // AT2G29660 // AT3G08940 // AT2G36740 // AT4G11660 // AT4G18170 // AT1G32…
GO:0051252	P	regulation of RNA metabolic process	0.001	0.004	// AT5G49520 // AT3G50060 // AT3G17790 // AT3G24050 // AT5G57660 // AT1G32640 // AT1G10470 // AT5G11050 // AT4G22950 // AT1G01010 // AT4G23550 // AT2G23290 // AT2G47260 // AT4G34460 // AT1G01560 // AT5G46350 // AT5G43650 // AT4G40060 // AT1G48410 // AT5G66320 // AT3G59060 // AT2G28550 // AT3G54340 // AT2G29660 // AT2G36740 // AT4G11660 // AT1G32510 // AT1G07350 // AT3G50260 // AT5G05410 // AT5G09…
GO:0000096	P	sulfur amino acid metabolic process	0.0011	0.0041	// AT5G14120 // AT3G10930 // AT5G20720 // AT3G46620 // AT1G35210 // AT3G55980 // AT1G24140 // AT1G05010 // AT3G59060 // AT5G46700 // AT2G42320 // AT3G54400 // AT3G17330 // AT4G08310 // AT2G15390 // AT5G47850 // AT3G44260 // AT3G08940 // AT4G01850
GO:0000160	P	two-component signal transduction system (phosphorelay)	0.0011	0.0043	// AT1G10470 // AT1G59950 // AT1G78080 // AT3G46620 // AT3G23250 // AT3G24500 // AT3G55980 // AT3G44260 // AT4G29780 // AT3G15210
GO:0031326	P	regulation of cellular biosynthetic process	0.0012	0.0043	// AT5G49520 // AT3G50060 // AT3G17790 // AT3G24050 // AT5G57660 // AT1G32640 // AT1G10470 // AT5G11050 // AT4G22950 // AT1G01010 // AT4G23550 // AT2G23290 // AT2G47260 // AT4G34460 // AT1G01560 // AT5G46350 // AT5G43650 // AT4G40060 // AT1G48410 // AT5G66320 // AT1G18740 // AT2G28550 // AT3G54340 // AT2G29660 // AT2G36740 // AT4G11660 // AT1G32510 // AT1G20780 // AT3G50260 // AT2G26150 // AT5G05…
GO:0009889	P	regulation of biosynthetic process	0.0012	0.0044	// AT5G49520 // AT3G50060 // AT3G17790 // AT3G24050 // AT5G57660 // AT1G32640 // AT1G10470 // AT5G11050 // AT4G22950 // AT1G01010 // AT4G23550 // AT2G23290 // AT2G47260 // AT4G34460 // AT1G01560 // AT5G46350 // AT5G43650 // AT4G40060 // AT1G48410 // AT5G66320 // AT1G18740 // AT2G28550 // AT3G54340 // AT2G29660 // AT2G36740 // AT4G11660 // AT1G32510 // AT1G20780 // AT3G50260 // AT2G26150 // AT5G05…
GO:0052542	P	callose deposition during defense response	0.0013	0.0046	// AT5G49520 // AT5G25930 // AT1G28380 // AT3G23250 // AT3G55980 // AT2G20010
GO:0044106	P	cellular amine metabolic process	0.0013	0.0049	// AT5G14120 // AT3G54400 // AT2G46330 // AT3G46620 // AT2G15390 // AT3G10930 // AT5G20720 // AT5G19240 // AT5G46700 // AT2G42320 // AT2G18690 // AT4G01850 // AT3G44260 // AT3G59060 // AT1G32640 // AT3G63190 // AT4G08310 // AT5G22630 // AT1G35210 // AT2G02010 // AT1G05010 // AT3G44720 // AT3G55980 // AT3G08940 // AT5G47850 // AT3G59050 // AT1G24140 // AT1G35580 // AT3G17330 // AT2G36830 // AT3G51…
GO:0006865	P	amino acid transport	0.0015	0.0054	// AT4G18170 // AT5G49520 // AT3G54140 // AT2G38120 // AT3G21700 // AT5G01240 // AT1G10410 // AT3G20650 // AT1G01010 // AT1G28380 // AT1G66160 // AT5G12010 // AT4G27500
GO:0006555	P	methionine metabolic process	0.0016	0.0058	// AT3G59060 // AT3G10930 // AT3G46620 // AT1G35210 // AT1G24140 // AT1G05010 // AT5G47850 // AT3G17330 // AT4G08310 // AT2G15390 // AT3G55980 // AT3G44260
GO:0071369	P	cellular response to ethylene stimulus	0.0016	0.0058	// AT3G46620 // AT1G59950 // AT4G29780 // AT3G23250 // AT3G24500 // AT3G55980 // AT3G44260 // AT1G78080 // AT3G15210
GO:0006886	P	intracellular protein transport	0.0017	0.0059	// AT1G28190 // AT1G32640 // AT1G10470 // AT2G18690 // AT1G21900 // AT5G49910 // AT5G47120 // AT3G07680 // AT4G34460 // AT1G01560 // AT3G62290 // AT3G28210 // AT1G18740 // AT1G69460 // AT3G51840 // AT1G19180 // AT5G25930 // AT3G52800 // AT1G05010 // AT2G30250 // AT1G28380 // AT3G44720 // AT3G51890 // AT2G20010 // AT3G10800 // AT5G45410 // AT3G08960 // AT3G05800 // AT2G26530 // AT1G56330 // AT5G01…
GO:0006520	P	cellular amino acid metabolic process	0.0018	0.0063	// AT5G14120 // AT3G54400 // AT2G46330 // AT3G46620 // AT2G15390 // AT3G10930 // AT5G20720 // AT5G19240 // AT5G46700 // AT2G42320 // AT2G18690 // AT4G01850 // AT3G44260 // AT3G59060 // AT1G32640 // AT3G63190 // AT4G08310 // AT5G22630 // AT1G35210 // AT2G02010 // AT1G05010 // AT3G44720 // AT3G55980 // AT3G08940 // AT5G47850 // AT1G24140 // AT1G35580 // AT3G17330 // AT3G51660
GO:0015837	P	amine transport	0.0018	0.0063	// AT4G18170 // AT5G49520 // AT3G54140 // AT2G38120 // AT3G21700 // AT5G01240 // AT1G10410 // AT3G20650 // AT1G01010 // AT1G28380 // AT1G66160 // AT5G12010 // AT4G27500
GO:0010556	P	regulation of macromolecule biosynthetic process	0.0018	0.0063	// AT5G49520 // AT3G50060 // AT3G17790 // AT3G24050 // AT5G57660 // AT1G32640 // AT1G10470 // AT5G11050 // AT4G22950 // AT1G01010 // AT4G23550 // AT2G23290 // AT2G47260 // AT4G34460 // AT1G01560 // AT5G46350 // AT5G43650 // AT4G40060 // AT1G48410 // AT5G66320 // AT3G59060 // AT2G28550 // AT3G54340 // AT2G29660 // AT2G36740 // AT4G11660 // AT1G32510 // AT3G50260 // AT5G05410 // AT5G09410 // AT1G25…
GO:0070727	P	cellular macromolecule localization	0.0018	0.0063	// AT1G28190 // AT1G32640 // AT1G10470 // AT2G18690 // AT1G21900 // AT5G19300 // AT5G47120 // AT3G07680 // AT4G34460 // AT1G01560 // AT3G62290 // AT3G28210 // AT1G18740 // AT1G69460 // AT3G51840 // AT1G19180 // AT5G25930 // AT3G52800 // AT1G05010 // AT2G14210 // AT2G30250 // AT1G28380 // AT3G44720 // AT3G51890 // AT2G20010 // AT3G10800 // AT5G45410 // AT3G08960 // AT3G05800 // AT2G26530 // AT1G56…
GO:0052545	P	callose localization	0.002	0.0068	// AT5G49520 // AT5G25930 // AT2G14210 // AT1G28380 // AT3G23250 // AT3G55980 // AT2G20010
GO:0034613	P	cellular protein localization	0.0021	0.007	// AT1G28190 // AT1G32640 // AT1G10470 // AT2G18690 // AT1G21900 // AT5G49910 // AT5G47120 // AT3G07680 // AT4G34460 // AT1G01560 // AT3G62290 // AT3G28210 // AT1G18740 // AT1G69460 // AT3G51840 // AT1G19180 // AT5G25930 // AT3G52800 // AT1G05010 // AT2G30250 // AT1G28380 // AT3G44720 // AT3G51890 // AT2G20010 // AT3G10800 // AT5G45410 // AT3G08960 // AT3G05800 // AT2G26530 // AT1G56330 // AT5G01…
GO:0033037	P	polysaccharide localization	0.0021	0.0071	// AT5G49520 // AT5G25930 // AT2G14210 // AT1G28380 // AT3G23250 // AT3G55980 // AT2G20010
GO:0033036	P	macromolecule localization	0.0021	0.0071	// AT5G49520 // AT1G28190 // AT1G32640 // AT1G10470 // AT1G21900 // AT5G19300 // AT5G47120 // AT2G18690 // AT4G34460 // AT3G07680 // AT3G62290 // AT3G28210 // AT1G18740 // AT1G69460 // AT3G51840 // AT3G23250 // AT1G19180 // AT5G25930 // AT3G52800 // AT5G11690 // AT2G45180 // AT1G05010 // AT2G14210 // AT2G30250 // AT4G24190 // AT5G45410 // AT3G44720 // AT3G55980 // AT3G51890 // AT2G20010 // AT3G10…
GO:0048518	P	positive regulation of biological process	0.0022	0.0074	// AT5G49520 // AT1G32640 // AT1G10470 // AT5G07290 // AT5G09410 // AT3G24500 // AT5G66320 // AT1G18740 // AT2G36740 // AT4G40060 // AT3G44110 // AT2G22430 // AT3G52800 // AT3G62600 // AT3G59060 // AT2G14210 // AT5G62000 // AT2G23430 // AT2G25110 // AT3G44720 // AT1G74310 // AT3G15210 // AT3G10800 // AT1G11130 // AT2G26150 // AT3G05800 // AT5G04410 // AT5G24860 // AT2G46410
GO:0006355	P	regulation of transcription, DNA-dependent	0.0022	0.0074	// AT5G49520 // AT3G50060 // AT3G17790 // AT3G24050 // AT5G57660 // AT1G32640 // AT1G10470 // AT5G11050 // AT4G22950 // AT1G01010 // AT4G23550 // AT2G23290 // AT2G47260 // AT4G34460 // AT1G01560 // AT5G46350 // AT5G43650 // AT4G40060 // AT1G48410 // AT5G66320 // AT3G59060 // AT2G28550 // AT3G54340 // AT2G29660 // AT2G36740 // AT4G11660 // AT1G32510 // AT3G50260 // AT5G05410 // AT5G09410 // AT1G25…
GO:0045449	P	regulation of transcription	0.0023	0.0077	// AT5G49520 // AT3G50060 // AT3G17790 // AT3G24050 // AT5G57660 // AT1G32640 // AT1G10470 // AT5G11050 // AT4G22950 // AT1G01010 // AT4G23550 // AT2G23290 // AT2G47260 // AT4G34460 // AT1G01560 // AT5G46350 // AT5G43650 // AT4G40060 // AT1G48410 // AT5G66320 // AT3G59060 // AT2G28550 // AT3G54340 // AT2G29660 // AT2G36740 // AT4G11660 // AT1G32510 // AT3G50260 // AT5G05410 // AT5G09410 // AT1G25…
GO:0046942	P	carboxylic acid transport	0.0025	0.0082	// AT4G18170 // AT5G49520 // AT3G54140 // AT2G38120 // AT3G21700 // AT5G01240 // AT1G10410 // AT3G20650 // AT1G01010 // AT1G28380 // AT1G66160 // AT5G12010 // AT4G27500
GO:0046907	P	intracellular transport	0.0025	0.0083	// AT1G28190 // AT1G32640 // AT1G10470 // AT1G21900 // AT5G49910 // AT5G47120 // AT2G18690 // AT4G34460 // AT3G07680 // AT3G62290 // AT3G28210 // AT1G18740 // AT4G32410 // AT1G69460 // AT5G58700 // AT3G51840 // AT1G51160 // AT1G19180 // AT5G36290 // AT5G25930 // AT4G27940 // AT3G52800 // AT1G05010 // AT2G30250 // AT1G28380 // AT4G16660 // AT5G45410 // AT3G44720 // AT3G51890 // AT2G20010 // AT3G10…
GO:0034645	P	cellular macromolecule biosynthetic process	0.0027	0.0087	// AT5G49520 // AT3G50060 // AT5G57660 // AT4G11660 // AT4G22950 // AT4G23550 // AT2G22125 // AT5G46350 // AT5G43650 // AT5G66320 // AT3G56085 // AT1G55300 // AT2G26150 // AT4G34160 // AT5G62220 // AT5G14035 // AT5G36290 // AT5G15220 // AT4G01720 // AT2G14210 // AT5G62000 // AT2G23430 // AT1G36060 // AT5G46910 // AT3G09840 // AT1G33120 // AT3G50260 // AT3G25230 // AT5G03740 // AT4G37260 // AT5G22…
GO:0015824	P	proline transport	0.0029	0.0094	// AT5G49520 // AT3G54140 // AT1G66160 // AT3G21700 // AT3G20650 // AT5G12010
GO:0015849	P	organic acid transport	0.003	0.0095	// AT4G18170 // AT5G49520 // AT3G54140 // AT2G38120 // AT3G21700 // AT5G01240 // AT1G10410 // AT3G20650 // AT1G01010 // AT1G28380 // AT1G66160 // AT5G12010 // AT4G27500
GO:0009059	P	macromolecule biosynthetic process	0.003	0.0096	// AT5G49520 // AT3G50060 // AT5G57660 // AT4G11660 // AT4G22950 // AT4G23550 // AT2G22125 // AT5G46350 // AT5G43650 // AT5G66320 // AT3G56085 // AT1G55300 // AT2G26150 // AT4G34160 // AT5G62220 // AT5G14035 // AT5G36290 // AT5G15220 // AT4G01720 // AT2G14210 // AT5G62000 // AT2G23430 // AT1G36060 // AT5G46910 // AT3G09840 // AT1G33120 // AT3G50260 // AT3G25230 // AT5G03740 // AT4G37260 // AT5G22…
GO:0015804	P	neutral amino acid transport	0.0035	0.011	// AT5G49520 // AT3G54140 // AT1G66160 // AT3G21700 // AT3G20650 // AT5G12010
GO:0019318	P	hexose metabolic process	0.0039	0.012	// AT5G36290 // AT1G56600 // AT4G32410 // AT5G02500 // AT1G27090 // AT3G09440 // AT4G39090 // AT3G63190 // AT4G24190 // AT5G20720 // AT2G47180 // AT5G09810 // AT2G46170 // AT2G36830 // AT5G62220 // AT5G25880 // AT3G46520 // AT1G23490 // AT2G01140 // AT1G10960 // AT1G56330
GO:0034641	P	cellular nitrogen compound metabolic process	0.004	0.013	// AT5G65480 // AT5G14120 // AT3G54400 // AT1G32640 // AT3G46620 // AT2G15390 // AT5G17230 // AT3G10930 // AT5G20720 // AT5G19240 // AT5G46700 // AT2G42320 // AT2G18690 // AT2G31955 // AT4G01850 // AT3G44260 // AT1G20780 // AT3G59060 // AT2G46330 // AT3G63190 // AT4G08310 // AT3G54140 // AT4G13830 // AT5G22630 // AT1G35210 // AT2G02010 // AT1G05010 // AT3G44720 // AT3G55980 // AT3G08940 // AT2G01…
GO:0019722	P	calcium-mediated signaling	0.0041	0.013	// AT4G30960 // AT2G24840 // AT2G23290 // AT5G56030 // AT2G30360
GO:0051179	P	localization	0.0047	0.014	// AT5G49520 // AT5G14120 // AT3G50380 // AT3G26740 // AT1G18740 // AT1G66160 // AT5G01240 // AT4G39090 // AT5G58070 // AT1G19180 // AT5G36290 // AT3G21700 // AT4G01720 // AT1G05010 // AT3G20650 // AT2G14210 // AT3G60540 // AT3G44720 // AT3G51890 // AT3G08960 // AT1G07670 // AT1G01560 // AT1G21900 // AT4G34460 // AT3G28210 // AT2G38120 // AT4G32410 // AT1G69460 // AT5G58700 // AT1G27930 // AT1G18…
GO:0009308	P	amine metabolic process	0.0048	0.015	// AT5G14120 // AT3G54400 // AT2G46330 // AT3G46620 // AT2G15390 // AT3G10930 // AT5G20720 // AT5G19240 // AT5G46700 // AT2G42320 // AT2G18690 // AT4G01850 // AT3G44260 // AT3G59060 // AT1G32640 // AT3G63190 // AT4G08310 // AT5G22630 // AT1G35210 // AT2G02010 // AT1G05010 // AT3G44720 // AT3G55980 // AT3G08940 // AT5G47850 // AT3G59050 // AT1G24140 // AT1G35580 // AT3G17330 // AT2G36830 // AT3G51…
GO:0006810	P	transport	0.0049	0.015	// AT5G49520 // AT5G14120 // AT1G69460 // AT1G28190 // AT5G47120 // AT1G32640 // AT1G10470 // AT2G18690 // AT1G16010 // AT1G07670 // AT1G10410 // AT4G36490 // AT1G01010 // AT5G46700 // AT3G05800 // AT5G19300 // AT4G12800 // AT1G04690 // AT4G34460 // AT3G07680 // AT3G62290 // AT3G28210 // AT3G52800 // AT3G26740 // AT1G18740 // AT2G38120 // AT5G12010 // AT1G11260 // AT4G32410 // AT4G01720 // AT5G01…
GO:0009066	P	aspartate family amino acid metabolic process	0.0057	0.017	// AT3G59060 // AT3G10930 // AT3G46620 // AT1G35210 // AT1G24140 // AT1G05010 // AT5G47850 // AT3G17330 // AT4G08310 // AT2G15390 // AT3G55980 // AT3G44260
GO:0006519	P	cellular amino acid and derivative metabolic process	0.0065	0.02	// AT5G14120 // AT3G54400 // AT1G32640 // AT1G10470 // AT2G15390 // AT3G10930 // AT5G20720 // AT5G19240 // AT5G46700 // AT2G42320 // AT2G18690 // AT4G01850 // AT3G44260 // AT3G59060 // AT2G46330 // AT5G14700 // AT3G63190 // AT3G46620 // AT4G08310 // AT3G52800 // AT5G22630 // AT1G35210 // AT2G02010 // AT1G05010 // AT1G18740 // AT3G44720 // AT3G55980 // AT3G08940 // AT5G47850 // AT3G59050 // AT1G24…
GO:0051649	P	establishment of localization in cell	0.0066	0.02	// AT1G28190 // AT1G32640 // AT1G10470 // AT1G21900 // AT5G49910 // AT5G47120 // AT2G18690 // AT4G34460 // AT3G07680 // AT3G62290 // AT3G28210 // AT1G18740 // AT4G32410 // AT1G69460 // AT5G58700 // AT3G51840 // AT1G51160 // AT1G19180 // AT5G36290 // AT5G25930 // AT4G27940 // AT3G52800 // AT1G05010 // AT2G30250 // AT4G24190 // AT4G16660 // AT5G45410 // AT3G44720 // AT3G51890 // AT2G20010 // AT3G10…
GO:0006006	P	glucose metabolic process	0.0069	0.021	// AT5G36290 // AT4G32410 // AT5G02500 // AT1G27090 // AT3G09440 // AT4G39090 // AT3G63190 // AT4G24190 // AT5G20720 // AT5G09810 // AT2G46170 // AT2G36830 // AT5G62220 // AT5G25880 // AT3G46520 // AT1G23490 // AT2G01140 // AT1G10960 // AT1G56330
GO:0005996	P	monosaccharide metabolic process	0.007	0.021	// AT3G09440 // AT2G46170 // AT5G25880 // AT3G46520 // AT3G59060 // AT4G32410 // AT5G20720 // AT4G39090 // AT3G63190 // AT5G62220 // AT5G36290 // AT5G17230 // AT5G02500 // AT4G24190 // AT2G01140 // AT1G27090 // AT1G56600 // AT3G04080 // AT2G47180 // AT5G09810 // AT1G56330 // AT2G36830 // AT1G23490 // AT1G10960 // AT5G58700
GO:0051094	P	positive regulation of developmental process	0.0075	0.022	// AT3G44110 // AT5G62000 // AT5G24860 // AT1G11130 // AT2G46410
GO:0051641	P	cellular localization	0.0076	0.022	// AT1G28190 // AT1G32640 // AT1G10470 // AT1G21900 // AT5G19300 // AT5G47120 // AT2G18690 // AT4G34460 // AT3G07680 // AT3G62290 // AT3G28210 // AT1G18740 // AT4G32410 // AT1G69460 // AT5G58700 // AT3G51840 // AT1G51160 // AT1G19180 // AT5G36290 // AT5G25930 // AT4G27940 // AT3G52800 // AT1G05010 // AT2G14210 // AT2G30250 // AT4G24190 // AT4G16660 // AT5G45410 // AT3G44720 // AT3G51890 // AT2G20…
GO:0009615	P	response to virus	0.0078	0.023	// AT5G03210 // AT3G12580 // AT5G02500 // AT3G09440 // AT1G31280 // AT4G08310 // AT5G02490 // AT5G09590 // AT1G48410
GO:0051234	P	establishment of localization	0.0082	0.024	// AT5G49520 // AT5G14120 // AT1G69460 // AT1G28190 // AT5G47120 // AT1G32640 // AT1G10470 // AT2G18690 // AT1G16010 // AT1G07670 // AT1G10410 // AT4G36490 // AT1G01010 // AT5G46700 // AT3G05800 // AT5G19300 // AT4G12800 // AT1G04690 // AT4G34460 // AT3G07680 // AT3G62290 // AT3G28210 // AT3G52800 // AT3G26740 // AT1G18740 // AT2G38120 // AT5G12010 // AT1G11260 // AT4G32410 // AT4G01720 // AT5G01…
GO:0006351	P	transcription, DNA-dependent	0.0082	0.024	// AT5G49520 // AT3G50060 // AT3G17790 // AT3G24050 // AT5G57660 // AT1G32640 // AT1G10470 // AT5G11050 // AT4G22950 // AT1G01010 // AT4G23550 // AT2G23290 // AT2G47260 // AT4G34460 // AT1G01560 // AT5G46350 // AT5G43650 // AT4G40060 // AT1G48410 // AT5G66320 // AT3G59060 // AT2G28550 // AT3G54340 // AT2G29660 // AT2G36740 // AT4G11660 // AT1G32510 // AT1G55300 // AT3G50260 // AT5G05410 // AT5G09…
GO:0006350	P	transcription	0.0083	0.024	// AT5G49520 // AT3G50060 // AT3G17790 // AT3G24050 // AT5G57660 // AT1G32640 // AT1G10470 // AT5G11050 // AT4G22950 // AT1G01010 // AT4G23550 // AT2G23290 // AT2G47260 // AT4G34460 // AT1G01560 // AT5G46350 // AT5G43650 // AT4G40060 // AT1G48410 // AT5G66320 // AT3G59060 // AT2G28550 // AT3G54340 // AT2G29660 // AT2G36740 // AT4G11660 // AT1G32510 // AT1G55300 // AT3G50260 // AT5G05410 // AT5G09…
GO:0032774	P	RNA biosynthetic process	0.0084	0.024	// AT5G49520 // AT3G50060 // AT3G17790 // AT3G24050 // AT5G57660 // AT1G32640 // AT1G10470 // AT5G11050 // AT4G22950 // AT1G01010 // AT4G23550 // AT2G23290 // AT2G47260 // AT4G34460 // AT1G01560 // AT5G46350 // AT5G43650 // AT4G40060 // AT1G48410 // AT5G66320 // AT3G59060 // AT2G28550 // AT3G54340 // AT2G29660 // AT2G36740 // AT4G11660 // AT1G32510 // AT1G55300 // AT3G50260 // AT5G05410 // AT5G09…
GO:0010467	P	gene expression	0.0084	0.024	// AT5G49520 // AT3G50060 // AT5G63715 // AT5G57660 // AT4G11660 // AT4G22950 // AT4G23550 // AT5G46350 // AT5G43650 // AT5G66320 // AT3G56085 // AT1G55300 // AT5G14035 // AT5G15220 // AT4G01720 // AT3G20650 // AT2G14210 // AT5G62000 // AT2G26150 // AT1G36060 // AT5G46910 // AT1G33120 // AT3G50260 // AT5G03740 // AT4G37260 // AT1G01560 // AT2G47260 // AT5G05410 // AT5G12850 // AT3G24500 // AT4G34…
GO:0051789	P	response to protein stimulus	0.01	0.029	// AT3G57450 // AT1G19180 // AT1G01560 // AT5G59820 // AT1G24140 // AT2G26150 // AT1G03860 // AT5G47120 // AT4G34460 // AT5G02490 // AT3G51890 // AT4G23190 // AT2G20010 // AT3G10800
GO:0034599	P	cellular response to oxidative stress	0.01	0.029	// AT2G22430 // AT1G32640 // AT4G35090 // AT5G62000 // AT4G34460 // AT5G46350
GO:0006633	P	fatty acid biosynthetic process	0.011	0.03	// AT3G57450 // AT3G59060 // AT5G20230 // AT1G32640 // AT5G59820 // AT5G17230 // AT1G70700 // AT3G23250 // AT3G61190 // AT2G44810 // AT1G19180 // AT2G30360
GO:0044275	P	cellular carbohydrate catabolic process	0.012	0.033	// AT5G36290 // AT1G35580 // AT1G23490 // AT5G02500 // AT1G27090 // AT3G09440 // AT4G39090 // AT3G63190 // AT4G24190 // AT5G20720 // AT5G09810 // AT2G46170 // AT2G36830 // AT5G62220 // AT2G01140 // AT4G09510 // AT4G32410 // AT1G10960
GO:0007275	P	multicellular organismal development	0.012	0.034	// AT3G50060 // AT2G41890 // AT5G62090 // AT4G22950 // AT3G22420 // AT3G25230 // AT5G48030 // AT5G01240 // AT3G46520 // AT2G02760 // AT1G03860 // AT1G19180 // AT4G09510 // AT2G24840 // AT5G53400 // AT2G14210 // AT5G62000 // AT2G23430 // AT1G34245 // AT3G44720 // AT2G44810 // AT3G09840 // AT1G11130 // AT1G01470 // AT4G34160 // AT5G03740 // AT5G64510 // AT5G03080 // AT4G34460 // AT5G38110 // AT3G59…
GO:0009791	P	post-embryonic development	0.012	0.035	// AT3G50060 // AT2G41890 // AT2G14120 // AT5G62090 // AT1G10470 // AT1G64450 // AT4G22950 // AT5G53400 // AT5G20720 // AT3G22420 // AT3G25230 // AT4G34460 // AT3G44260 // AT4G23570 // AT1G48410 // AT2G38120 // AT5G56030 // AT4G33040 // AT2G36740 // AT1G80490 // AT2G02760 // AT3G51840 // AT4G40060 // AT2G20010 // AT3G44110 // AT1G19180 // AT4G08310 // AT5G02500 // AT5G22630 // AT5G17490 // AT5G56…
GO:0031348	P	negative regulation of defense response	0.013	0.035	// AT2G30250 // AT1G01560 // AT3G05800 // AT1G05010 // AT1G28380 // AT3G61190 // AT5G47120 // AT4G34460 // AT1G19180 // AT2G20010 // AT3G10800
GO:0048585	P	negative regulation of response to stimulus	0.013	0.035	// AT2G30250 // AT2G22430 // AT1G01560 // AT3G05800 // AT1G05010 // AT1G28380 // AT3G61190 // AT5G47120 // AT4G34460 // AT1G19180 // AT3G15210 // AT2G20010 // AT3G10800
GO:0044255	P	cellular lipid metabolic process	0.014	0.037	// AT3G17790 // AT1G32640 // AT5G59820 // AT1G48300 // AT1G70700 // AT5G03080 // AT5G47120 // AT1G20780 // AT1G35430 // AT3G59060 // AT4G00360 // AT1G01600 // AT5G20720 // AT3G63190 // AT3G51840 // AT2G29450 // AT1G31910 // AT4G32590 // AT1G19180 // AT5G21100 // AT3G57450 // AT4G05070 // AT5G20230 // AT5G17230 // AT2G45180 // AT5G17490 // AT2G45970 // AT2G03890 // AT3G14440 // AT3G61190 // AT2G44…
GO:0009733	P	response to auxin stimulus	0.014	0.037	// AT3G59060 // AT2G38120 // AT1G01560 // AT5G42410 // AT4G15430 // AT4G35030 // AT3G09980 // AT5G09810 // AT2G47260 // AT5G54510 // AT3G23250 // AT1G19180 // AT3G28210 // AT4G23570 // AT1G48410
GO:0070301	P	cellular response to hydrogen peroxide	0.014	0.037	// AT4G34460 // AT5G62000 // AT2G22430 // AT5G46350 // AT4G35090
GO:0006007	P	glucose catabolic process	0.014	0.038	// AT5G36290 // AT4G32410 // AT5G02500 // AT1G27090 // AT3G09440 // AT4G39090 // AT3G63190 // AT4G24190 // AT5G20720 // AT5G09810 // AT2G46170 // AT2G36830 // AT5G62220 // AT1G23490 // AT2G01140 // AT1G10960
GO:0048511	P	rhythmic process	0.014	0.039	// AT3G59060 // AT3G24050 // AT4G15430 // AT1G10470 // AT2G21130 // AT3G22380 // AT4G11600 // AT1G18330
GO:0007623	P	circadian rhythm	0.014	0.039	// AT3G59060 // AT3G24050 // AT4G15430 // AT1G10470 // AT2G21130 // AT3G22380 // AT4G11600 // AT1G18330
GO:0019320	P	hexose catabolic process	0.015	0.039	// AT5G36290 // AT4G32410 // AT5G02500 // AT1G27090 // AT3G09440 // AT4G39090 // AT3G63190 // AT4G24190 // AT5G20720 // AT5G09810 // AT2G46170 // AT2G36830 // AT5G62220 // AT1G23490 // AT2G01140 // AT1G10960
GO:0006605	P	protein targeting	0.015	0.04	// AT1G28190 // AT1G32640 // AT1G10470 // AT5G45410 // AT5G49910 // AT5G47120 // AT2G18690 // AT4G34460 // AT1G01560 // AT3G28210 // AT1G18740 // AT3G51840 // AT1G19180 // AT5G25930 // AT3G52800 // AT1G05010 // AT2G30250 // AT1G28380 // AT3G44720 // AT2G20010 // AT3G10800 // AT3G08960 // AT3G05800 // AT2G26530 // AT4G27500 // AT5G19300
GO:0000165	P	MAPKKK cascade	0.016	0.041	// AT1G01560 // AT3G05800 // AT1G05010 // AT1G28380 // AT5G47120 // AT4G34460 // AT1G19180 // AT2G20010 // AT3G10800
GO:0046365	P	monosaccharide catabolic process	0.016	0.041	// AT5G36290 // AT4G32410 // AT5G02500 // AT1G27090 // AT3G09440 // AT4G39090 // AT3G63190 // AT4G24190 // AT5G20720 // AT5G09810 // AT2G46170 // AT2G36830 // AT5G62220 // AT1G23490 // AT2G01140 // AT1G10960
GO:0019932	P	second-messenger-mediated signaling	0.017	0.043	// AT4G30960 // AT2G24840 // AT2G23290 // AT5G56030 // AT2G30360
GO:0048193	P	Golgi vesicle transport	0.018	0.047	// AT5G36290 // AT4G32410 // AT1G01010 // AT1G28380 // AT4G16660 // AT4G00355 // AT1G56330 // AT4G34460 // AT5G01760 // AT4G27500 // AT2G20010 // AT1G51160
GO:0009862	P	systemic acquired resistance, salicylic acid mediated signaling pathway	0.018	0.047	// AT2G30250 // AT1G01560 // AT3G05800 // AT1G05010 // AT1G28380 // AT5G47120 // AT4G34460 // AT1G19180 // AT2G20010 // AT3G10800
GO:0016052	P	carbohydrate catabolic process	0.019	0.048	// AT5G36290 // AT1G35580 // AT1G23490 // AT5G02500 // AT1G27090 // AT3G09440 // AT4G39090 // AT3G63190 // AT4G24190 // AT5G20720 // AT5G09810 // AT2G46170 // AT2G36830 // AT5G62220 // AT2G01140 // AT4G09510 // AT4G32410 // AT1G10960
GO:0046164	P	alcohol catabolic process	0.019	0.049	// AT5G36290 // AT4G32410 // AT5G02500 // AT1G27090 // AT3G09440 // AT4G39090 // AT3G63190 // AT4G24190 // AT5G20720 // AT5G09810 // AT2G46170 // AT2G36830 // AT5G62220 // AT1G23490 // AT2G01140 // AT1G10960
GO:0032502	P	developmental process	0.019	0.049	// AT3G50060 // AT2G41890 // AT5G62090 // AT4G22950 // AT3G22420 // AT3G25230 // AT5G48030 // AT5G01240 // AT3G46520 // AT2G02760 // AT1G03860 // AT1G19180 // AT4G09510 // AT2G24840 // AT5G53400 // AT2G14210 // AT5G62000 // AT2G23430 // AT1G34245 // AT3G44720 // AT2G44810 // AT3G09840 // AT1G11130 // AT1G01470 // AT4G34160 // AT5G03740 // AT5G64510 // AT5G03080 // AT4G34460 // AT5G38110 // AT3G59…
GO:0048522	P	positive regulation of cellular process	0.02	0.049	// AT5G49520 // AT1G32640 // AT1G10470 // AT5G07290 // AT5G09410 // AT3G24500 // AT5G66320 // AT1G18740 // AT2G36740 // AT4G40060 // AT2G22430 // AT3G52800 // AT3G59060 // AT2G14210 // AT2G23430 // AT3G44720 // AT1G74310 // AT3G10800 // AT1G11130 // AT2G26150 // AT3G05800 // AT5G04410 // AT2G46410
GO:0005515	F	protein binding	1.6e-14	1.3e-12	// AT3G50060 // AT4G22950 // AT3G25230 // AT5G48030 // AT1G10230 // AT1G09210 // AT1G19180 // AT3G13310 // AT5G61790 // AT2G02010 // AT2G14210 // AT5G62000 // AT2G23430 // AT3G28180 // AT3G09840 // AT3G12050 // AT4G34160 // AT1G04130 // AT5G22060 // AT1G01560 // AT4G35090 // AT3G16050 // AT5G04940 // AT1G21900 // AT3G24500 // AT5G02490 // AT4G34460 // AT4G36520 // AT5G38110 // AT5G56030 // AT1G69…
GO:0051082	F	unfolded protein binding	1.9e-09	7.7e-08	// AT5G07340 // AT5G22060 // AT5G61790 // AT5G56030 // AT5G49510 // AT3G62600 // AT3G13310 // AT1G56340 // AT4G24190 // AT5G49910 // AT1G09210 // AT2G20560 // AT3G44110 // AT5G48030 // AT5G56010 // AT5G09590
GO:0005488	F	binding	4e-08	1.1e-06	// AT5G49520 // AT3G50060 // AT2G41890 // AT5G57660 // AT4G11660 // AT4G22950 // AT5G20720 // AT3G28540 // AT3G22420 // AT4G23550 // AT4G30440 // AT2G31955 // AT5G48030 // AT5G46350 // AT5G43650 // AT5G66320 // AT1G10230 // AT2G29660 // AT4G15410 // AT3G56085 // AT4G18170 // AT3G28180 // AT1G07350 // AT1G31910 // AT4G34160 // AT5G47210 // AT4G35570 // AT5G56600 // AT1G19180 // AT1G48410 // AT5G14…
GO:0003700	F	transcription factor activity	1.1e-05	0.00022	// AT5G49520 // AT3G50060 // AT3G24050 // AT5G57660 // AT1G32640 // AT5G59820 // AT5G11050 // AT4G22950 // AT1G01010 // AT4G23550 // AT2G23290 // AT2G47260 // AT5G46350 // AT5G43650 // AT4G40060 // AT5G66320 // AT3G59060 // AT2G28550 // AT3G54340 // AT2G29660 // AT4G11660 // AT5G05410 // AT1G32510 // AT3G50260 // AT4G35570 // AT1G25550 // AT4G18170 // AT2G22430 // AT2G24840 // AT4G01720 // AT5G17…
GO:0030528	F	transcription regulator activity	1.4e-05	0.00023	// AT5G49520 // AT3G50060 // AT3G24050 // AT5G57660 // AT1G32640 // AT5G59820 // AT5G11050 // AT4G22950 // AT1G01010 // AT4G23550 // AT2G23290 // AT2G47260 // AT5G46350 // AT5G43650 // AT4G40060 // AT5G66320 // AT3G59060 // AT2G28550 // AT3G54340 // AT2G29660 // AT4G11660 // AT5G05410 // AT1G32510 // AT1G10470 // AT3G50260 // AT4G35570 // AT1G25550 // AT4G18170 // AT2G22430 // AT2G24840 // AT4G01…
GO:0043565	F	sequence-specific DNA binding	2.4e-05	0.00033	// AT4G18170 // AT5G66320 // AT2G22430 // AT3G24050 // AT5G04840 // AT2G30250 // AT4G11660 // AT4G01720 // AT3G51910 // AT1G78080 // AT5G62000 // AT2G26150 // AT4G40060 // AT4G23550 // AT3G24500 // AT2G47260 // AT5G46350 // AT4G01250 // AT5G49520 // AT5G13820 // AT3G10800
GO:0031072	F	heat shock protein binding	4.9e-05	0.00058	// AT3G09350 // AT5G22060 // AT4G36520 // AT4G13830 // AT3G62600 // AT3G13310 // AT3G14200 // AT1G04130 // AT2G20560 // AT3G44110 // AT5G48030
GO:0003677	F	DNA binding	0.00027	0.0028	// AT5G49520 // AT3G50060 // AT3G24050 // AT5G57660 // AT1G32640 // AT5G59820 // AT5G11050 // AT5G05410 // AT4G22950 // AT1G01010 // AT4G23550 // AT2G23290 // AT2G47260 // AT5G46350 // AT5G43650 // AT4G40060 // AT2G24840 // AT5G66320 // AT3G59060 // AT2G28550 // AT3G54340 // AT2G29660 // AT2G36740 // AT4G11660 // AT3G02540 // AT1G32510 // AT3G50260 // AT4G35570 // AT1G18560 // AT1G25550 // AT2G18…
GO:0003676	F	nucleic acid binding	0.002	0.018	// AT5G49520 // AT3G50060 // AT5G23480 // AT5G57660 // AT4G11660 // AT4G22950 // AT4G23550 // AT5G46350 // AT5G43650 // AT5G66320 // AT3G56085 // AT1G07350 // AT5G47210 // AT4G35570 // AT5G14035 // AT5G10550 // AT2G24840 // AT4G01720 // AT2G14210 // AT5G62000 // AT2G26150 // AT1G36060 // AT5G46910 // AT4G33925 // AT1G33120 // AT3G50260 // AT5G03740 // AT4G37260 // AT5G12850 // AT3G24500 // AT5G02…
GO:0008565	F	protein transporter activity	0.0045	0.037	// AT3G08960 // AT5G11690 // AT1G69460 // AT2G45070 // AT1G21900 // AT3G60540 // AT3G07680 // AT5G01760
GO:0005783	C	endoplasmic reticulum	2.1e-06	0.00017	// AT1G07670 // AT5G07340 // AT5G64510 // AT1G21900 // AT2G46170 // AT5G47120 // AT4G34460 // AT3G07680 // AT2G03120 // AT1G69460 // AT4G35220 // AT1G56340 // AT5G58070 // AT4G23630 // AT1G09210 // AT5G61790 // AT5G57655 // AT3G62600 // AT4G24190 // AT4G16660 // AT2G25110 // AT5G47420 // AT5G42020 // AT3G10800 // AT1G61790 // AT1G72280 // AT4G00355 // AT1G56330 // AT4G27500
GO:0005794	C	Golgi apparatus	1.6e-05	0.00066	// AT2G15390 // AT3G09440 // AT1G21900 // AT5G02490 // AT3G07680 // AT5G56010 // AT2G38120 // AT5G56030 // AT4G32410 // AT4G35220 // AT4G30440 // AT5G28350 // AT5G58070 // AT1G51160 // AT1G27930 // AT5G62220 // AT1G19650 // AT5G36290 // AT5G02500 // AT3G09840 // AT5G57655 // AT4G11350 // AT4G16660 // AT1G63420 // AT1G22530 // AT3G51890 // AT3G28180 // AT2G03480 // AT3G50380 // AT5G01760 // AT3G12…
GO:0005911	C	cell-cell junction	5.4e-05	0.0008	// AT3G15480 // AT5G22060 // AT3G09440 // AT2G43795 // AT5G46700 // AT2G22125 // AT4G01850 // AT1G04690 // AT5G16120 // AT5G56030 // AT1G56340 // AT5G58070 // AT2G29450 // AT3G44110 // AT3G54140 // AT5G61790 // AT5G02500 // AT4G24190 // AT5G42020 // AT1G49740 // AT3G09840 // AT1G78610 // AT1G33140 // AT1G11260 // AT1G11130 // AT2G26510 // AT2G17120 // AT3G62290 // AT1G33120 // AT4G13340 // AT5G09…
GO:0055044	C	symplast	5.2e-05	0.0008	// AT3G15480 // AT5G22060 // AT3G09440 // AT2G43795 // AT5G46700 // AT2G22125 // AT4G01850 // AT1G04690 // AT5G16120 // AT5G56030 // AT1G56340 // AT5G58070 // AT2G29450 // AT3G44110 // AT3G54140 // AT5G61790 // AT5G02500 // AT4G24190 // AT5G42020 // AT1G49740 // AT3G09840 // AT1G78610 // AT1G33140 // AT1G11260 // AT1G11130 // AT2G26510 // AT2G17120 // AT3G62290 // AT1G33120 // AT4G13340 // AT5G09…
GO:0030054	C	cell junction	5.8e-05	0.0008	// AT3G15480 // AT5G22060 // AT3G09440 // AT2G43795 // AT5G46700 // AT2G22125 // AT4G01850 // AT1G04690 // AT5G16120 // AT5G56030 // AT1G56340 // AT5G58070 // AT2G29450 // AT3G44110 // AT3G54140 // AT5G61790 // AT5G02500 // AT4G24190 // AT5G42020 // AT1G49740 // AT3G09840 // AT1G78610 // AT1G33140 // AT1G11260 // AT1G11130 // AT2G26510 // AT2G17120 // AT3G62290 // AT1G33120 // AT4G13340 // AT5G09…
GO:0009506	C	plasmodesma	5.2e-05	0.0008	// AT3G15480 // AT5G22060 // AT3G09440 // AT2G43795 // AT5G46700 // AT2G22125 // AT4G01850 // AT1G04690 // AT5G16120 // AT5G56030 // AT1G56340 // AT5G58070 // AT2G29450 // AT3G44110 // AT3G54140 // AT5G61790 // AT5G02500 // AT4G24190 // AT5G42020 // AT1G49740 // AT3G09840 // AT1G78610 // AT1G33140 // AT1G11260 // AT1G11130 // AT2G26510 // AT2G17120 // AT3G62290 // AT1G33120 // AT4G13340 // AT5G09…
GO:0043231	C	intracellular membrane-bounded organelle	9e-05	0.00086	// AT5G14120 // AT4G11660 // AT4G22950 // AT3G50380 // AT4G23550 // AT2G22125 // AT5G43650 // AT5G66320 // AT1G18740 // AT3G49810 // AT1G09210 // AT4G35570 // AT1G19180 // AT2G14210 // AT3G48810 // AT3G57710 // AT5G06390 // AT1G36060 // AT1G27330 // AT2G06000 // AT4G33310 // AT3G61826 // AT5G65683 // AT1G33120 // AT1G72280 // AT1G16910 // AT5G08139 // AT2G29670 // AT5G03080 // AT3G28210 // AT5G20…
GO:0043227	C	membrane-bounded organelle	9.3e-05	0.00086	// AT5G14120 // AT4G11660 // AT4G22950 // AT3G50380 // AT4G23550 // AT2G22125 // AT5G43650 // AT5G66320 // AT1G18740 // AT3G49810 // AT1G09210 // AT4G35570 // AT1G19180 // AT2G14210 // AT3G48810 // AT3G57710 // AT5G06390 // AT1G36060 // AT1G27330 // AT2G06000 // AT4G33310 // AT3G61826 // AT5G65683 // AT1G33120 // AT1G72280 // AT1G16910 // AT5G08139 // AT2G29670 // AT5G03080 // AT3G28210 // AT5G20…
GO:0044459	C	plasma membrane part	7.7e-05	0.00086	// AT3G15480 // AT5G22060 // AT3G09440 // AT2G43795 // AT5G46700 // AT2G22125 // AT4G01850 // AT4G34460 // AT1G04690 // AT5G20230 // AT5G16120 // AT5G56030 // AT1G56340 // AT5G58070 // AT2G29450 // AT3G44110 // AT3G54140 // AT5G61790 // AT5G02500 // AT4G24190 // AT5G42020 // AT3G51890 // AT1G49740 // AT5G19250 // AT3G09840 // AT1G78610 // AT1G33140 // AT4G26690 // AT1G11260 // AT1G11130 // AT2G26…
GO:0044464	C	cell part	0.00015	0.00095	// AT5G14120 // AT2G41890 // AT4G11660 // AT4G22950 // AT3G50380 // AT4G23550 // AT2G22125 // AT5G43650 // AT5G66320 // AT1G18740 // AT3G49810 // AT1G31910 // AT4G35570 // AT1G19180 // AT1G05010 // AT2G14210 // AT5G11550 // AT3G48810 // AT3G57710 // AT5G06390 // AT1G36060 // AT1G27330 // AT2G06000 // AT4G33310 // AT3G61826 // AT5G65683 // AT1G33120 // AT1G19980 // AT5G10930 // AT1G16910 // AT5G22…
GO:0005773	C	vacuole	0.00012	0.00095	// AT5G14120 // AT5G07340 // AT1G16010 // AT3G09440 // AT3G11700 // AT5G20230 // AT5G12010 // AT1G11260 // AT4G39090 // AT1G56340 // AT1G03860 // AT5G58070 // AT4G23630 // AT1G09210 // AT1G67360 // AT3G13860 // AT5G61790 // AT5G57655 // AT5G02500 // AT4G24190 // AT4G16660 // AT1G31550 // AT5G42020 // AT5G06390 // AT5G09590 // AT1G78610 // AT1G33140 // AT3G12580 // AT3G62290 // AT1G33120 // AT2G36…
GO:0005623	C	cell	0.00015	0.00095	// AT5G14120 // AT2G41890 // AT4G11660 // AT4G22950 // AT3G50380 // AT4G23550 // AT2G22125 // AT5G43650 // AT5G66320 // AT1G18740 // AT3G49810 // AT1G31910 // AT4G35570 // AT1G19180 // AT1G05010 // AT2G14210 // AT5G11550 // AT3G48810 // AT3G57710 // AT5G06390 // AT1G36060 // AT1G27330 // AT2G06000 // AT4G33310 // AT3G61826 // AT5G65683 // AT1G33120 // AT1G19980 // AT5G10930 // AT1G16910 // AT5G22…
GO:0005886	C	plasma membrane	0.00015	0.00095	// AT2G41890 // AT2G43795 // AT2G22125 // AT5G01240 // AT5G52882 // AT5G58070 // AT5G47210 // AT4G23630 // AT1G07570 // AT5G61790 // AT4G26690 // AT3G51890 // AT3G28180 // AT3G09840 // AT1G11130 // AT2G17120 // AT1G33120 // AT1G19980 // AT5G10930 // AT4G20840 // AT3G15480 // AT5G22060 // AT1G62740 // AT2G46170 // AT4G01850 // AT4G34460 // AT2G38120 // AT5G16120 // AT5G56030 // AT4G32410 // AT5G58…
GO:0044432	C	endoplasmic reticulum part	0.00018	0.001	// AT1G61790 // AT2G03120 // AT3G62600 // AT1G21900 // AT1G72280 // AT4G23630 // AT5G42020 // AT3G07680 // AT4G27500
GO:0071212	C	subsynaptic reticulum	0.00018	0.001	// AT1G61790 // AT2G03120 // AT3G62600 // AT1G21900 // AT1G72280 // AT4G23630 // AT5G42020 // AT3G07680 // AT4G27500
GO:0043229	C	intracellular organelle	0.00025	0.0013	// AT5G14120 // AT4G11660 // AT4G22950 // AT3G50380 // AT4G23550 // AT2G22125 // AT5G43650 // AT5G66320 // AT1G18740 // AT3G49810 // AT1G09210 // AT4G35570 // AT1G19180 // AT2G14210 // AT3G48810 // AT3G57710 // AT5G06390 // AT1G36060 // AT1G27330 // AT2G06000 // AT4G33310 // AT3G61826 // AT5G65683 // AT1G33120 // AT1G72280 // AT1G16910 // AT5G08139 // AT2G29670 // AT5G03080 // AT3G28210 // AT5G20…
GO:0043226	C	organelle	0.00027	0.0013	// AT5G14120 // AT4G11660 // AT4G22950 // AT3G50380 // AT4G23550 // AT2G22125 // AT5G43650 // AT5G66320 // AT1G18740 // AT3G49810 // AT1G09210 // AT4G35570 // AT1G19180 // AT2G14210 // AT3G48810 // AT3G57710 // AT5G06390 // AT1G36060 // AT1G27330 // AT2G06000 // AT4G33310 // AT3G61826 // AT5G65683 // AT1G33120 // AT1G72280 // AT1G16910 // AT5G08139 // AT2G29670 // AT5G03080 // AT3G28210 // AT5G20…
GO:0016020	C	membrane	0.00054	0.0025	// AT5G14120 // AT2G41890 // AT5G57100 // AT2G43795 // AT4G11600 // AT3G25230 // AT2G22125 // AT2G06520 // AT4G01440 // AT5G01240 // AT5G52882 // AT5G58070 // AT5G47210 // AT3G10800 // AT2G29450 // AT3G13860 // AT5G61790 // AT5G14110 // AT3G12580 // AT3G51890 // AT3G28180 // AT3G09840 // AT3G08960 // AT1G11130 // AT2G17120 // AT1G33120 // AT1G19980 // AT5G10930 // AT4G20840 // AT3G15480 // AT5G22…
GO:0044425	C	membrane part	0.0012	0.0052	// AT3G15480 // AT5G22060 // AT1G69460 // AT2G46330 // AT1G19390 // AT3G09440 // AT2G43795 // AT1G21900 // AT5G46700 // AT2G22125 // AT4G12800 // AT1G04690 // AT4G34460 // AT3G07680 // AT5G61790 // AT2G29450 // AT2G06520 // AT5G16120 // AT5G56030 // AT5G14110 // AT2G46390 // AT4G13340 // AT2G29660 // AT1G56340 // AT1G03860 // AT5G58070 // AT4G23630 // AT1G11260 // AT3G44110 // AT1G48410 // AT1G21…
GO:0005789	C	endoplasmic reticulum membrane	0.0018	0.0064	// AT1G61790 // AT2G03120 // AT1G21900 // AT1G72280 // AT4G23630 // AT3G07680 // AT4G27500
GO:0005622	C	intracellular	0.0019	0.0064	// AT5G14120 // AT4G11660 // AT4G22950 // AT3G50380 // AT4G23550 // AT2G22125 // AT5G43650 // AT5G66320 // AT1G18740 // AT3G49810 // AT1G31910 // AT4G35570 // AT1G19180 // AT1G05010 // AT2G14210 // AT5G11550 // AT3G48810 // AT3G57710 // AT5G06390 // AT1G36060 // AT1G27330 // AT2G06000 // AT4G33310 // AT3G61826 // AT5G65683 // AT1G33120 // AT1G72280 // AT1G16910 // AT5G22060 // AT5G08139 // AT2G29…
GO:0044437	C	vacuolar part	0.0018	0.0064	// AT5G14120 // AT5G12010 // AT5G61790 // AT5G07340 // AT1G33120 // AT5G57655 // AT3G12580 // AT5G02500 // AT3G09440 // AT1G56340 // AT4G24190 // AT4G16660 // AT1G03860 // AT5G58070 // AT2G36830 // AT5G42020 // AT1G78610 // AT5G09590 // AT3G13860
GO:0005774	C	vacuolar membrane	0.0017	0.0064	// AT5G14120 // AT5G12010 // AT5G61790 // AT5G07340 // AT1G33120 // AT5G57655 // AT3G12580 // AT5G02500 // AT3G09440 // AT1G56340 // AT4G24190 // AT4G16660 // AT1G03860 // AT5G58070 // AT2G36830 // AT5G42020 // AT1G78610 // AT5G09590 // AT3G13860
GO:0005634	C	nucleus	0.0018	0.0064	// AT3G07090 // AT3G50060 // AT5G57660 // AT4G11660 // AT5G35320 // AT4G22950 // AT2G43795 // AT3G22420 // AT4G23550 // AT2G22125 // AT4G08980 // AT5G46350 // AT5G43650 // AT5G66320 // AT3G51890 // AT1G10230 // AT3G49810 // AT5G62090 // AT4G39090 // AT2G02760 // AT1G55300 // AT3G22380 // AT5G49520 // AT4G35570 // AT5G56600 // AT1G19180 // AT4G09510 // AT3G51540 // AT5G10550 // AT2G47560 // AT4G01…
GO:0042175	C	nuclear envelope-endoplasmic reticulum network	0.0021	0.007	// AT1G61790 // AT2G03120 // AT1G21900 // AT1G72280 // AT4G23630 // AT3G07680 // AT4G27500
GO:0044424	C	intracellular part	0.0022	0.0071	// AT5G14120 // AT4G11660 // AT4G22950 // AT3G50380 // AT4G23550 // AT2G22125 // AT5G43650 // AT5G66320 // AT1G18740 // AT3G49810 // AT1G31910 // AT4G35570 // AT1G19180 // AT1G05010 // AT2G14210 // AT5G11550 // AT3G48810 // AT3G57710 // AT5G06390 // AT1G36060 // AT1G27330 // AT2G06000 // AT4G33310 // AT3G61826 // AT5G65683 // AT1G33120 // AT1G72280 // AT1G16910 // AT5G22060 // AT5G08139 // AT2G29…
GO:0031090	C	organelle membrane	0.0023	0.0071	// AT5G14120 // AT5G07340 // AT3G09440 // AT1G21900 // AT4G12800 // AT2G46390 // AT3G07680 // AT2G03120 // AT2G06520 // AT3G08940 // AT5G12010 // AT5G20720 // AT1G56340 // AT1G03860 // AT5G58070 // AT4G23630 // AT4G27940 // AT3G13860 // AT5G61790 // AT5G11690 // AT5G57655 // AT2G45180 // AT5G02500 // AT4G24190 // AT4G16660 // AT3G14440 // AT5G42020 // AT3G51890 // AT2G34430 // AT1G61790 // AT1G78…
GO:0012505	C	endomembrane system	0.0033	0.0097	// AT3G09840 // AT3G51890 // AT3G08960 // AT1G61790 // AT1G21900 // AT2G03120 // AT1G72280 // AT4G23630 // AT5G47120 // AT3G07680 // AT4G27500 // AT3G10800
GO:0031981	C	nuclear lumen	0.006	0.017	// AT4G01850 // AT3G09840 // AT1G09140 // AT1G55300 // AT5G55920 // AT5G02500 // AT3G09440 // AT1G33120 // AT5G09810 // AT3G24500 // AT3G13470 // AT3G44110 // AT5G42020 // AT5G56010 // AT3G15210 // AT5G03740 // AT3G10800
GO:0010287	C	plastoglobule	0.0094	0.026	// AT2G01140 // AT5G17230 // AT2G34430 // AT4G12800 // AT4G04020
GO:0070013	C	intracellular organelle lumen	0.011	0.027	// AT4G01850 // AT3G09840 // AT1G09140 // AT1G33120 // AT5G55920 // AT5G02500 // AT3G62600 // AT3G09440 // AT4G04020 // AT1G55300 // AT5G09810 // AT3G24500 // AT3G13470 // AT3G44110 // AT5G42020 // AT5G09590 // AT5G56010 // AT3G15210 // AT5G03740 // AT3G10800
GO:0005730	C	nucleolus	0.011	0.027	// AT3G09840 // AT1G33120 // AT5G55920 // AT5G02500 // AT5G42020 // AT5G09810 // AT3G24500 // AT3G13470 // AT3G44110 // AT4G01850 // AT5G56010 // AT5G03740
GO:0043233	C	organelle lumen	0.011	0.027	// AT4G01850 // AT3G09840 // AT1G09140 // AT1G33120 // AT5G55920 // AT5G02500 // AT3G62600 // AT3G09440 // AT4G04020 // AT1G55300 // AT5G09810 // AT3G24500 // AT3G13470 // AT3G44110 // AT5G42020 // AT5G09590 // AT5G56010 // AT3G15210 // AT5G03740 // AT3G10800
GO:0044444	C	cytoplasmic part	0.011	0.028	// AT5G14120 // AT1G31550 // AT5G54510 // AT1G10960 // AT3G50380 // AT1G02920 // AT3G25230 // AT2G31955 // AT5G48030 // AT1G21920 // AT4G15620 // AT5G50720 // AT3G45730 // AT3G26740 // AT1G18740 // AT4G39090 // AT3G46520 // AT2G02760 // AT5G58070 // AT4G22670 // AT1G09210 // AT4G13500 // AT4G35570 // AT4G09510 // AT2G29450 // AT5G36290 // AT5G15220 // AT3G13860 // AT5G61790 // AT3G09840 // AT2G02…
GO:0031974	C	membrane-enclosed lumen	0.012	0.028	// AT4G01850 // AT3G09840 // AT1G09140 // AT1G33120 // AT5G55920 // AT5G02500 // AT3G62600 // AT3G09440 // AT4G04020 // AT1G55300 // AT5G09810 // AT3G24500 // AT3G13470 // AT3G44110 // AT5G42020 // AT5G09590 // AT5G56010 // AT3G15210 // AT5G03740 // AT3G10800
GO:0005829	C	cytosol	0.016	0.036	// AT5G03210 // AT5G22060 // AT1G01560 // AT2G14120 // AT1G27090 // AT5G53400 // AT3G09440 // AT1G48300 // AT3G25230 // AT5G02490 // AT5G25880 // AT5G56010 // AT1G48410 // AT1G01470 // AT5G56030 // AT1G80490 // AT2G02760 // AT1G51160 // AT3G44110 // AT4G35570 // AT4G09510 // AT2G29450 // AT3G16050 // AT5G49510 // AT2G02010 // AT5G02500 // AT1G62740 // AT4G01850 // AT4G22670 // AT3G09840 // AT1G33…
GO:0044428	C	nuclear part	0.016	0.037	// AT4G01850 // AT3G09840 // AT1G09140 // AT3G08960 // AT1G33120 // AT5G55920 // AT5G02500 // AT3G09440 // AT1G55300 // AT5G40395 // AT5G09810 // AT3G24500 // AT5G47120 // AT3G13470 // AT3G44110 // AT5G42020 // AT5G56010 // AT3G15210 // AT5G03740 // AT3G10800
GO:0044446	C	intracellular organelle part	0.019	0.041	// AT5G14120 // AT5G01600 // AT5G07340 // AT4G35090 // AT3G09440 // AT5G20720 // AT1G10960 // AT1G21900 // AT5G49910 // AT4G12800 // AT4G01850 // AT3G07680 // AT2G01140 // AT3G46520 // AT5G56010 // AT3G44110 // AT2G06520 // AT3G08940 // AT5G12010 // AT4G32410 // AT5G17230 // AT2G46390 // AT4G30440 // AT3G63190 // AT1G56340 // AT1G55300 // AT1G03860 // AT5G58070 // AT4G23630 // AT1G27930 // AT4G13…
GO:0044422	C	organelle part	0.019	0.041	// AT5G14120 // AT5G01600 // AT5G07340 // AT4G35090 // AT3G09440 // AT5G20720 // AT1G10960 // AT1G21900 // AT5G49910 // AT4G12800 // AT4G01850 // AT3G07680 // AT2G01140 // AT3G46520 // AT5G56010 // AT3G44110 // AT2G06520 // AT3G08940 // AT5G12010 // AT4G32410 // AT5G17230 // AT2G46390 // AT4G30440 // AT3G63190 // AT1G56340 // AT1G55300 // AT1G03860 // AT5G58070 // AT4G23630 // AT1G27930 // AT4G13…
Group III
GO accession	Type	Term	p-value	FDR	entries
GO:0009408	P	response to heat	3.1e-45	1.6e-42	// AT2G32920 // AT5G03160 // AT2G17840 // AT1G60970 // AT1G52560 // AT3G02885 // AT3G46230 // AT2G31240 // AT4G29330 // AT5G28540 // AT4G29770 // AT1G16030 // AT4G39670 // AT5G57560 // AT1G04980 // AT1G77000 // AT4G27670 // AT2G29500 // AT4G23493 // AT5G10695 // AT1G14360 // AT3G04120 // AT3G23990 // AT5G12030 // AT3G08690 // AT5G15450 // AT2G04030 // AT4G10250 // AT1G17870 // AT4G11220 // AT2G40…
GO:0009266	P	response to temperature stimulus	1.4e-32	3.7e-30	// AT2G32920 // AT3G46230 // AT1G23740 // AT1G14360 // AT3G08690 // AT4G23493 // AT1G17870 // AT2G40340 // AT1G72660 // AT4G26780 // AT4G25200 // AT2G36530 // AT5G47830 // AT2G02810 // AT2G32120 // AT5G37670 // AT4G24280 // AT5G03160 // AT2G17840 // AT3G52930 // AT1G60970 // AT4G17615 // AT2G37220 // AT1G77000 // AT1G14000 // AT2G29500 // AT4G29770 // AT5G26920 // AT5G15450 // AT3G57530 // AT1G70…
GO:0009644	P	response to high light intensity	9.8e-29	1.7e-26	// AT2G32920 // AT5G03160 // AT2G17840 // AT1G60970 // AT1G52560 // AT2G31240 // AT4G29770 // AT1G16030 // AT1G04980 // AT4G27670 // AT2G29500 // AT2G25140 // AT1G14360 // AT3G23990 // AT5G12030 // AT1G53540 // AT4G23493 // AT1G17870 // AT5G61510 // AT5G37670 // AT1G66080 // AT1G72660 // AT4G10250 // AT4G12400 // AT4G25200 // AT5G47830 // AT1G29150 // AT1G03070 // AT4G24240 // AT2G46240 // AT2G30…
GO:0006457	P	protein folding	2.7e-28	3.5e-26	// AT2G32920 // AT5G03160 // AT1G60970 // AT1G52560 // AT4G23493 // AT2G31240 // AT5G28540 // AT4G29770 // AT1G16030 // AT1G04980 // AT4G27670 // AT2G29500 // AT2G25140 // AT1G14360 // AT3G23990 // AT5G12030 // AT1G53540 // AT2G43560 // AT2G28000 // AT2G04030 // AT1G17870 // AT4G12400 // AT1G66080 // AT4G28480 // AT1G72660 // AT4G10250 // AT4G26780 // AT4G25200 // AT1G59860 // AT5G47830 // AT5G37…
GO:0042542	P	response to hydrogen peroxide	4.4e-28	4.6e-26	// AT2G32920 // AT5G03160 // AT1G60970 // AT1G52560 // AT2G31240 // AT4G29770 // AT1G16030 // AT1G04980 // AT4G27670 // AT2G29500 // AT1G66080 // AT2G25140 // AT1G14360 // AT3G23990 // AT5G12030 // AT1G53540 // AT3G48360 // AT4G23493 // AT1G17870 // AT5G37670 // AT5G49555 // AT1G72660 // AT4G10250 // AT4G12400 // AT4G25200 // AT3G44190 // AT5G47830 // AT1G29150 // AT1G03070 // AT4G24240 // AT2G46…
GO:0006950	P	response to stress	6.4e-28	5.6e-26	// AT2G32920 // AT3G44480 // AT4G25350 // AT5G61560 // AT3G46230 // AT1G21750 // AT1G61340 // AT1G23740 // AT1G14360 // AT3G08690 // AT5G08300 // AT3G48090 // AT5G62520 // AT4G23493 // AT3G11080 // AT1G17870 // AT2G40340 // AT5G64110 // AT1G72660 // AT4G26780 // AT4G25200 // AT2G36530 // AT1G66740 // AT5G47830 // AT5G53120 // AT3G44190 // AT2G02810 // AT1G71040 // AT5G27420 // AT1G76650 // AT2G32…
GO:0034976	P	response to endoplasmic reticulum stress	1.3e-27	9.7e-26	// AT2G32920 // AT5G03160 // AT1G60970 // AT5G61560 // AT2G31240 // AT4G17615 // AT1G16030 // AT2G27920 // AT2G46270 // AT1G04980 // AT5G13190 // AT5G08300 // AT1G21750 // AT2G29500 // AT3G05580 // AT4G04490 // AT5G10695 // AT1G14360 // AT3G23990 // AT5G12030 // AT1G53540 // AT3G48090 // AT4G20830 // AT4G01370 // AT3G57530 // AT1G14000 // AT4G12400 // AT1G79550 // AT4G25200 // AT1G15430 // AT3G02…
GO:0042221	P	response to chemical stimulus	2e-27	1.3e-25	// AT2G32920 // AT1G68300 // AT5G61560 // AT4G28140 // AT3G08590 // AT1G21750 // AT1G61340 // AT3G05580 // AT1G14360 // AT4G23260 // AT3G08690 // AT3G48090 // AT5G62520 // AT5G06370 // AT4G23493 // AT1G17870 // AT2G40340 // AT5G64110 // AT1G72660 // AT1G75680 // AT4G25200 // AT2G36530 // AT5G47830 // AT2G28210 // AT5G04340 // AT2G02810 // AT5G27420 // AT1G76650 // AT2G32120 // AT1G57630 // AT2G42…
GO:0009642	P	response to light intensity	6.2e-27	3.6e-25	// AT2G32920 // AT5G03160 // AT2G17840 // AT1G60970 // AT1G52560 // AT2G31240 // AT4G29770 // AT1G16030 // AT1G04980 // AT5G13190 // AT4G27670 // AT2G29500 // AT1G10170 // AT2G25140 // AT1G14360 // AT3G23990 // AT5G12030 // AT1G53540 // AT4G23493 // AT1G17870 // AT5G61510 // AT5G37670 // AT1G66080 // AT1G72660 // AT4G10250 // AT4G12400 // AT4G25200 // AT5G47830 // AT1G29150 // AT1G03070 // AT4G24…
GO:0000302	P	response to reactive oxygen species	1.4e-26	7.5e-25	// AT2G32920 // AT5G03160 // AT1G60970 // AT1G52560 // AT2G31240 // AT4G29770 // AT1G16030 // AT2G46270 // AT1G04980 // AT4G27670 // AT2G29500 // AT1G66080 // AT2G25140 // AT1G14360 // AT3G23990 // AT5G12030 // AT1G53540 // AT3G48090 // AT3G48360 // AT4G23493 // AT1G17870 // AT5G37670 // AT5G49555 // AT1G72660 // AT4G10250 // AT4G12400 // AT2G40300 // AT4G25200 // AT3G44190 // AT5G47830 // AT1G29…
GO:0009628	P	response to abiotic stimulus	3.4e-26	1.6e-24	// AT2G32920 // AT4G15560 // AT3G46230 // AT4G25350 // AT1G21750 // AT1G61340 // AT1G23740 // AT1G14360 // AT3G08690 // AT5G62520 // AT4G23493 // AT1G17870 // AT2G40340 // AT1G72660 // AT4G26780 // AT4G25200 // AT2G36530 // AT5G47830 // AT5G41990 // AT1G66580 // AT2G02810 // AT5G27420 // AT2G32120 // AT2G42620 // AT3G04120 // AT1G02890 // AT4G24280 // AT2G28056 // AT5G40770 // AT5G03160 // AT2G17…
GO:0050896	P	response to stimulus	4.3e-26	1.9e-24	// AT2G32920 // AT3G44480 // AT4G15560 // AT1G68300 // AT5G61560 // AT3G46230 // AT4G25350 // AT4G28140 // AT3G08590 // AT1G21750 // AT1G61340 // AT3G05580 // AT5G15450 // AT1G14360 // AT4G23260 // AT3G08690 // AT5G08300 // AT3G48090 // AT3G48360 // AT5G06370 // AT4G23493 // AT3G11080 // AT1G17870 // AT2G40340 // AT5G64110 // AT1G72660 // AT4G26780 // AT4G25200 // AT2G36530 // AT1G66740 // AT5G47…
GO:0006979	P	response to oxidative stress	1.9e-24	7.5e-23	// AT2G32920 // AT5G03160 // AT1G60970 // AT1G52560 // AT2G31240 // AT3G23910 // AT4G29770 // AT1G16030 // AT5G64110 // AT1G76080 // AT2G46270 // AT4G25130 // AT1G04980 // AT4G27670 // AT3G25250 // AT2G29500 // AT1G66080 // AT3G10020 // AT1G14360 // AT5G19875 // AT3G23990 // AT5G12030 // AT1G53540 // AT3G48090 // AT3G48360 // AT4G23493 // AT4G20830 // AT1G17870 // AT5G37670 // AT5G49555 // AT1G72…
GO:0010286	P	heat acclimation	1.5e-20	5.6e-19	// AT4G39670 // AT2G17840 // AT1G52560 // AT3G02885 // AT1G16030 // AT1G77000 // AT4G11220 // AT2G29500 // AT5G12030 // AT3G08690 // AT2G40340 // AT4G12400 // AT4G27670 // AT4G26780 // AT1G15430 // AT1G76180 // AT5G13200 // AT2G46240 // AT5G42380 // AT2G32120 // AT5G10695 // AT5G48570 // AT5G59720 // AT3G10300 // AT5G46170
GO:0033554	P	cellular response to stress	1.8e-18	6.2e-17	// AT2G32920 // AT5G03160 // AT1G79550 // AT4G25350 // AT1G60970 // AT1G53540 // AT4G30490 // AT5G61560 // AT5G05490 // AT2G31240 // AT1G66090 // AT4G01370 // AT2G44840 // AT3G03520 // AT4G17615 // AT1G16030 // AT2G27920 // AT2G46270 // AT5G26920 // AT4G25130 // AT1G04980 // AT5G13190 // AT5G08300 // AT1G21750 // AT3G48090 // AT2G29500 // AT3G05580 // AT4G04490 // AT2G43630 // AT1G14360 // AT4G33…
GO:0010035	P	response to inorganic substance	2.2e-17	7.2e-16	// AT2G32920 // AT5G03160 // AT1G36370 // AT3G52930 // AT1G60970 // AT1G52560 // AT3G46590 // AT2G45960 // AT2G31240 // AT4G01370 // AT4G29770 // AT1G16030 // AT2G46270 // AT3G08590 // AT1G04980 // AT4G27670 // AT1G21750 // AT2G29500 // AT1G66080 // AT4G23493 // AT3G48090 // AT1G14360 // AT3G23990 // AT5G12030 // AT1G53540 // AT2G36460 // AT5G59530 // AT3G48360 // AT5G67300 // AT2G04030 // AT1G17…
GO:0009416	P	response to light stimulus	4.6e-16	1.4e-14	// AT2G32920 // AT5G03160 // AT2G17840 // AT4G15560 // AT1G60970 // AT1G52560 // AT4G23493 // AT2G31240 // AT2G42620 // AT4G29770 // AT1G16030 // AT4G25350 // AT4G27670 // AT4G25130 // AT1G04980 // AT5G13190 // AT1G72660 // AT1G75680 // AT2G29500 // AT1G23740 // AT1G10170 // AT5G51760 // AT1G14360 // AT1G02090 // AT3G23990 // AT5G12030 // AT1G66580 // AT2G04030 // AT4G10250 // AT1G17870 // AT5G61…
GO:0010200	P	response to chitin	5.2e-16	1.5e-14	// AT4G39670 // AT5G61560 // AT1G66090 // AT2G44840 // AT5G67450 // AT4G28140 // AT5G57560 // AT1G61340 // AT3G05580 // AT4G04490 // AT5G67300 // AT5G26920 // AT3G48090 // AT5G62520 // AT2G38250 // AT4G31550 // AT4G18880 // AT4G20830 // AT4G01370 // AT3G57530 // AT5G45630 // AT2G25460 // AT1G70140 // AT4G23210 // AT3G25250 // AT1G32920 // AT1G15430 // AT3G44190 // AT5G45130 // AT5G59550 // AT3G46…
GO:0051716	P	cellular response to stimulus	1.5e-15	4.1e-14	// AT2G32920 // AT4G25350 // AT5G61560 // AT1G21750 // AT3G05580 // AT1G14360 // AT3G08690 // AT3G48090 // AT5G06370 // AT5G49555 // AT1G75680 // AT4G25200 // AT1G66740 // AT2G02810 // AT1G71040 // AT5G27420 // AT4G33920 // AT1G57630 // AT5G10380 // AT1G76650 // AT5G52760 // AT5G40770 // AT5G03160 // AT1G60970 // AT5G04720 // AT5G17300 // AT3G62590 // AT5G35735 // AT3G03520 // AT4G17615 // AT3G17…
GO:0009314	P	response to radiation	2.6e-15	6.8e-14	// AT2G32920 // AT5G03160 // AT2G17840 // AT4G15560 // AT1G60970 // AT1G52560 // AT4G23493 // AT2G31240 // AT2G42620 // AT4G29770 // AT1G16030 // AT4G25350 // AT4G27670 // AT4G25130 // AT1G04980 // AT5G13190 // AT1G72660 // AT1G75680 // AT2G29500 // AT1G23740 // AT1G10170 // AT5G51760 // AT1G14360 // AT1G02090 // AT3G23990 // AT5G12030 // AT1G66580 // AT2G04030 // AT4G10250 // AT1G17870 // AT5G61…
GO:0009743	P	response to carbohydrate stimulus	3.4e-11	8.6e-10	// AT4G39670 // AT3G52930 // AT5G61560 // AT1G66090 // AT2G44840 // AT5G67450 // AT2G46270 // AT5G57560 // AT3G48360 // AT5G08300 // AT1G61340 // AT3G05580 // AT4G04490 // AT5G51760 // AT5G67300 // AT4G33920 // AT5G26920 // AT3G48090 // AT5G62520 // AT2G38250 // AT4G31550 // AT4G18880 // AT4G20830 // AT4G01370 // AT3G57530 // AT5G45630 // AT2G25460 // AT1G70140 // AT4G23210 // AT3G25250 // AT1G32…
GO:0010033	P	response to organic substance	3.8e-11	9.1e-10	// AT5G61560 // AT4G28140 // AT1G61340 // AT3G05580 // AT1G14360 // AT4G23260 // AT3G08690 // AT3G48090 // AT5G62520 // AT5G06370 // AT2G40340 // AT1G75680 // AT2G36530 // AT2G28210 // AT5G04340 // AT2G02810 // AT5G27420 // AT4G33920 // AT1G57630 // AT5G10380 // AT1G76650 // AT4G27260 // AT5G52760 // AT1G19210 // AT5G40770 // AT2G17840 // AT3G52930 // AT5G17300 // AT5G35735 // AT4G17615 // AT3G17…
GO:0045087	P	innate immune response	9.3e-11	2.1e-09	// AT2G32920 // AT3G44480 // AT2G02220 // AT5G04720 // AT5G61560 // AT4G39670 // AT1G66090 // AT2G37220 // AT2G44840 // AT3G02550 // AT2G27920 // AT1G04980 // AT5G13190 // AT5G08300 // AT1G21750 // AT5G59550 // AT4G04490 // AT5G10695 // AT1G14360 // AT1G24150 // AT5G26920 // AT2G15080 // AT5G48380 // AT5G02030 // AT4G18880 // AT4G20830 // AT5G52640 // AT4G01370 // AT3G57530 // AT4G39830 // AT1G14…
GO:0002376	P	immune system process	5.8e-10	1.2e-08	// AT2G32920 // AT3G44480 // AT2G02220 // AT5G04720 // AT5G61560 // AT4G39670 // AT1G66090 // AT2G37220 // AT2G44840 // AT3G02550 // AT2G27920 // AT1G04980 // AT5G13190 // AT5G08300 // AT1G21750 // AT5G59550 // AT4G04490 // AT5G10695 // AT1G14360 // AT1G24150 // AT5G26920 // AT2G15080 // AT5G48380 // AT5G02030 // AT4G18880 // AT4G20830 // AT5G52640 // AT4G01370 // AT3G57530 // AT4G39830 // AT1G14…
GO:0071445	P	cellular response to protein stimulus	5.9e-10	1.2e-08	// AT4G01370 // AT5G42380 // AT3G57530 // AT3G05580 // AT5G27420 // AT4G04490 // AT1G14360 // AT4G33920 // AT5G61560 // AT2G02810 // AT1G15430 // AT5G10695 // AT4G39670 // AT4G17615 // AT3G02840 // AT5G59550 // AT2G46270 // AT5G28540 // AT4G20830 // AT5G13190 // AT1G14000
GO:0006955	P	immune response	5.8e-10	1.2e-08	// AT2G32920 // AT3G44480 // AT2G02220 // AT5G04720 // AT5G61560 // AT4G39670 // AT1G66090 // AT2G37220 // AT2G44840 // AT3G02550 // AT2G27920 // AT1G04980 // AT5G13190 // AT5G08300 // AT1G21750 // AT5G59550 // AT4G04490 // AT5G10695 // AT1G14360 // AT1G24150 // AT5G26920 // AT2G15080 // AT5G48380 // AT5G02030 // AT4G18880 // AT4G20830 // AT5G52640 // AT4G01370 // AT3G57530 // AT4G39830 // AT1G14…
GO:0006984	P	ER-nuclear signaling pathway	5.4e-10	1.2e-08	// AT4G01370 // AT5G42380 // AT3G57530 // AT3G05580 // AT5G27420 // AT4G04490 // AT1G14360 // AT4G33920 // AT5G61560 // AT2G02810 // AT1G15430 // AT5G10695 // AT4G39670 // AT4G17615 // AT4G20830 // AT3G02840 // AT5G59550 // AT2G46270 // AT1G04980 // AT5G13190 // AT1G14000
GO:0071216	P	cellular response to biotic stimulus	7.6e-10	1.4e-08	// AT4G01370 // AT5G42380 // AT3G57530 // AT3G05580 // AT5G27420 // AT4G04490 // AT1G14360 // AT4G33920 // AT5G61560 // AT2G02810 // AT1G15430 // AT5G10695 // AT4G39670 // AT4G17615 // AT3G02840 // AT5G59550 // AT2G46270 // AT5G28540 // AT4G20830 // AT5G13190 // AT1G14000
GO:0009607	P	response to biotic stimulus	8.9e-10	1.6e-08	// AT2G32920 // AT3G44480 // AT1G57630 // AT2G22010 // AT3G52930 // AT5G04720 // AT5G61560 // AT4G39670 // AT1G66090 // AT2G37220 // AT5G35735 // AT3G02550 // AT1G16030 // AT2G27920 // AT2G46270 // AT5G26920 // AT1G04980 // AT5G13190 // AT5G08300 // AT1G21750 // AT1G61340 // AT1G23740 // AT1G10170 // AT4G04490 // AT3G48090 // AT1G14360 // AT4G33920 // AT1G24150 // AT3G08690 // AT2G15080 // AT5G48…
GO:0009414	P	response to water deprivation	1.3e-09	2.3e-08	// AT2G17840 // AT4G30490 // AT2G45960 // AT5G63850 // AT3G62590 // AT2G44840 // AT4G17615 // AT2G46270 // AT1G14000 // AT3G05640 // AT5G59550 // AT4G04490 // AT5G67300 // AT2G04030 // AT4G00430 // AT4G01370 // AT3G57530 // AT3G06760 // AT5G57910 // AT3G30775 // AT1G15430 // AT5G13220 // AT1G76080 // AT3G23920 // AT4G34240 // AT5G27420 // AT1G08920 // AT2G38340 // AT2G42620 // AT1G76180
GO:0030968	P	endoplasmic reticulum unfolded protein response	1.6e-09	2.6e-08	// AT4G01370 // AT5G42380 // AT3G57530 // AT3G05580 // AT5G27420 // AT4G04490 // AT1G14360 // AT4G33920 // AT5G61560 // AT2G02810 // AT1G15430 // AT5G10695 // AT4G39670 // AT4G17615 // AT3G02840 // AT5G59550 // AT2G46270 // AT4G20830 // AT5G13190 // AT1G14000
GO:0034620	P	cellular response to unfolded protein	1.8e-09	2.9e-08	// AT4G01370 // AT5G42380 // AT3G57530 // AT3G05580 // AT5G27420 // AT4G04490 // AT1G14360 // AT4G33920 // AT5G61560 // AT2G02810 // AT1G15430 // AT5G10695 // AT4G39670 // AT4G17615 // AT3G02840 // AT5G59550 // AT2G46270 // AT4G20830 // AT5G13190 // AT1G14000
GO:0006986	P	response to unfolded protein	1.8e-09	2.9e-08	// AT4G01370 // AT5G42380 // AT3G57530 // AT3G05580 // AT5G27420 // AT4G04490 // AT1G14360 // AT4G33920 // AT5G61560 // AT2G02810 // AT1G15430 // AT5G10695 // AT4G39670 // AT4G17615 // AT3G02840 // AT5G59550 // AT2G46270 // AT4G20830 // AT5G13190 // AT1G14000
GO:0009415	P	response to water	2e-09	3e-08	// AT2G17840 // AT4G30490 // AT2G45960 // AT5G63850 // AT3G62590 // AT2G44840 // AT4G17615 // AT2G46270 // AT1G14000 // AT3G05640 // AT5G59550 // AT4G04490 // AT5G67300 // AT2G04030 // AT4G00430 // AT4G01370 // AT3G57530 // AT3G06760 // AT5G57910 // AT3G30775 // AT1G15430 // AT5G13220 // AT1G76080 // AT3G23920 // AT4G34240 // AT5G27420 // AT1G08920 // AT2G38340 // AT2G42620 // AT1G76180
GO:0006952	P	defense response	5.2e-09	7.9e-08	// AT2G32920 // AT3G44480 // AT1G57630 // AT2G02220 // AT4G20830 // AT5G04720 // AT5G61560 // AT3G57530 // AT1G66090 // AT3G07780 // AT2G44840 // AT3G02550 // AT2G27920 // AT3G17860 // AT3G55950 // AT1G04980 // AT5G13190 // AT5G08300 // AT1G21750 // AT3G48090 // AT1G23740 // AT1G10170 // AT4G04490 // AT5G10695 // AT1G14360 // AT1G24150 // AT5G26920 // AT2G15080 // AT5G48380 // AT1G59218 // AT3G11…
GO:0010941	P	regulation of cell death	1.1e-08	1.6e-07	// AT4G39670 // AT5G04720 // AT1G66090 // AT2G44840 // AT4G17615 // AT5G13190 // AT1G21750 // AT4G04490 // AT3G48090 // AT5G04930 // AT5G26920 // AT2G15080 // AT5G48380 // AT4G01370 // AT3G57530 // AT1G14000 // AT4G20830 // AT1G15430 // AT2G46240 // AT4G37000 // AT4G33920 // AT1G57630 // AT5G10380 // AT5G10695 // AT5G35735 // AT5G52760 // AT3G02840 // AT3G55950
GO:0070887	P	cellular response to chemical stimulus	1.9e-08	2.7e-07	// AT4G01370 // AT4G39670 // AT4G30390 // AT4G30490 // AT5G61560 // AT5G17300 // AT1G66090 // AT3G62590 // AT2G44840 // AT3G02550 // AT3G17860 // AT2G46270 // AT4G25130 // AT3G48360 // AT5G13190 // AT1G14000 // AT5G59430 // AT3G05580 // AT4G04490 // AT5G51760 // AT1G14360 // AT4G33920 // AT5G26920 // AT2G15080 // AT5G48380 // AT5G06370 // AT5G02030 // AT1G77950 // AT4G20830 // AT5G49555 // AT3G57…
GO:0043067	P	regulation of programmed cell death	2.8e-08	3.8e-07	// AT4G39670 // AT5G04720 // AT1G66090 // AT2G44840 // AT4G17615 // AT5G13190 // AT1G21750 // AT4G04490 // AT3G48090 // AT5G04930 // AT5G26920 // AT2G15080 // AT4G01370 // AT3G57530 // AT1G14000 // AT4G20830 // AT1G15430 // AT2G46240 // AT4G37000 // AT4G33920 // AT1G57630 // AT5G10380 // AT5G10695 // AT5G35735 // AT5G52760 // AT3G02840 // AT3G55950
GO:0051789	P	response to protein stimulus	3.7e-08	4.9e-07	// AT4G39670 // AT3G52930 // AT5G61560 // AT5G28540 // AT4G17615 // AT2G46270 // AT5G13190 // AT5G08300 // AT3G05580 // AT4G04490 // AT1G14360 // AT3G08690 // AT4G01370 // AT3G57530 // AT1G14000 // AT4G20830 // AT1G15430 // AT5G59550 // AT1G29150 // AT5G42380 // AT2G02810 // AT5G27420 // AT1G07890 // AT4G33920 // AT5G10695 // AT3G02840
GO:0044267	P	cellular protein metabolic process	5e-08	6.5e-07	// AT2G32920 // AT3G44480 // AT4G15560 // AT5G61560 // AT1G32730 // AT2G36520 // AT1G14360 // AT5G67630 // AT4G23260 // AT3G08690 // AT1G60190 // AT3G48090 // AT4G23493 // AT1G17870 // AT5G18340 // AT1G72660 // AT1G06610 // AT4G26780 // AT4G05050 // AT4G25200 // AT5G47830 // AT5G41990 // AT5G28540 // AT5G59385 // AT1G66580 // AT2G02810 // AT4G23250 // AT4G33920 // AT2G32120 // AT2G42620 // AT5G10…
GO:0031347	P	regulation of defense response	6.5e-08	8.1e-07	// AT4G39670 // AT2G02220 // AT5G04720 // AT1G66090 // AT3G07780 // AT2G44840 // AT4G17615 // AT3G17860 // AT5G13190 // AT4G04490 // AT3G48090 // AT5G04930 // AT5G26920 // AT2G15080 // AT5G48380 // AT4G01370 // AT3G57530 // AT1G14000 // AT4G20830 // AT1G15430 // AT5G13220 // AT4G37000 // AT4G33920 // AT4G08850 // AT1G57630 // AT5G10380 // AT5G10695 // AT5G35735 // AT5G52760 // AT3G02840 // AT3G55…
GO:0009753	P	response to jasmonic acid stimulus	6.4e-08	8.1e-07	// AT4G39670 // AT5G17300 // AT1G66090 // AT2G44840 // AT4G17615 // AT3G17860 // AT2G46270 // AT5G13190 // AT1G61340 // AT5G59430 // AT4G04490 // AT3G48090 // AT5G67300 // AT5G26920 // AT2G15080 // AT3G48360 // AT4G01370 // AT3G57530 // AT1G14000 // AT1G32920 // AT1G15430 // AT3G46590 // AT5G13220 // AT5G27420 // AT1G76650 // AT1G57630 // AT5G10380 // AT5G52760 // AT4G33905
GO:0009737	P	response to abscisic acid stimulus	7e-08	8.5e-07	// AT4G39670 // AT2G17840 // AT3G12560 // AT5G17300 // AT2G44840 // AT4G17615 // AT2G46270 // AT2G37220 // AT1G61340 // AT3G05640 // AT3G05580 // AT4G04490 // AT5G51760 // AT5G67300 // AT4G23260 // AT3G48360 // AT2G40340 // AT4G01370 // AT3G57530 // AT1G14000 // AT1G15430 // AT2G36530 // AT3G57870 // AT5G13220 // AT5G59550 // AT4G34240 // AT5G27420 // AT1G08920 // AT1G76650 // AT3G46590 // AT3G12…
GO:0009814	P	defense response, incompatible interaction	8.5e-08	1e-06	// AT2G32920 // AT3G44480 // AT1G04980 // AT5G04720 // AT5G35735 // AT3G02550 // AT2G27920 // AT2G37220 // AT5G08300 // AT1G21750 // AT4G04490 // AT3G48090 // AT1G14360 // AT1G24150 // AT5G26920 // AT2G15080 // AT5G48380 // AT4G01370 // AT3G57530 // AT4G39830 // AT1G14000 // AT1G15430 // AT5G13220 // AT5G27420 // AT4G37000 // AT4G08850 // AT1G57630 // AT5G10380 // AT5G52640 // AT5G52760 // AT4G17…
GO:0012501	P	programmed cell death	9.3e-08	1.1e-06	// AT4G39670 // AT5G04720 // AT1G66090 // AT2G44840 // AT4G17615 // AT5G13190 // AT1G21750 // AT4G04490 // AT3G48090 // AT5G04930 // AT5G26920 // AT2G15080 // AT4G01370 // AT3G57530 // AT1G14000 // AT4G20830 // AT1G15430 // AT2G46240 // AT4G37000 // AT4G33920 // AT1G57630 // AT5G10380 // AT5G10695 // AT5G35735 // AT5G52760 // AT4G23210 // AT3G02840 // AT3G55950
GO:0060548	P	negative regulation of cell death	1e-07	1.2e-06	// AT4G01370 // AT3G57530 // AT1G14000 // AT4G04490 // AT3G48090 // AT4G33920 // AT4G20830 // AT5G26920 // AT5G10695 // AT2G44840 // AT5G48380 // AT5G52760 // AT3G02840 // AT4G17615 // AT1G15430 // AT3G55950 // AT5G13190
GO:0010363	P	regulation of plant-type hypersensitive response	1.1e-07	1.2e-06	// AT4G39670 // AT5G04720 // AT1G66090 // AT2G44840 // AT4G17615 // AT5G13190 // AT4G04490 // AT3G48090 // AT5G04930 // AT5G26920 // AT2G15080 // AT4G01370 // AT3G57530 // AT1G14000 // AT4G20830 // AT1G15430 // AT4G37000 // AT4G33920 // AT1G57630 // AT5G10380 // AT5G10695 // AT5G35735 // AT5G52760 // AT3G02840 // AT3G55950
GO:0080134	P	regulation of response to stress	1.2e-07	1.3e-06	// AT4G39670 // AT2G02220 // AT5G04720 // AT1G66090 // AT3G07780 // AT2G44840 // AT4G17615 // AT3G17860 // AT5G13190 // AT4G04490 // AT3G48090 // AT5G04930 // AT5G26920 // AT2G15080 // AT5G48380 // AT4G01370 // AT3G57530 // AT1G14000 // AT4G20830 // AT1G15430 // AT5G13220 // AT4G37000 // AT4G33920 // AT4G08850 // AT1G57630 // AT5G10380 // AT5G10695 // AT5G35735 // AT5G52760 // AT3G02840 // AT3G55…
GO:0009626	P	plant-type hypersensitive response	1.2e-07	1.3e-06	// AT4G39670 // AT5G04720 // AT1G66090 // AT2G44840 // AT4G17615 // AT5G13190 // AT4G04490 // AT3G48090 // AT5G04930 // AT5G26920 // AT2G15080 // AT4G01370 // AT3G57530 // AT1G14000 // AT4G20830 // AT1G15430 // AT4G37000 // AT4G33920 // AT1G57630 // AT5G10380 // AT5G10695 // AT5G35735 // AT5G52760 // AT4G23210 // AT3G02840 // AT3G55950
GO:0034050	P	host programmed cell death induced by symbiont	1.3e-07	1.3e-06	// AT4G39670 // AT5G04720 // AT1G66090 // AT2G44840 // AT4G17615 // AT5G13190 // AT4G04490 // AT3G48090 // AT5G04930 // AT5G26920 // AT2G15080 // AT4G01370 // AT3G57530 // AT1G14000 // AT4G20830 // AT1G15430 // AT4G37000 // AT4G33920 // AT1G57630 // AT5G10380 // AT5G10695 // AT5G35735 // AT5G52760 // AT4G23210 // AT3G02840 // AT3G55950
GO:0023034	P	intracellular signaling pathway	1.4e-07	1.5e-06	// AT4G39670 // AT2G02220 // AT5G61560 // AT2G44840 // AT4G17615 // AT2G46270 // AT1G04980 // AT5G13190 // AT2G26730 // AT5G59430 // AT3G05580 // AT4G04490 // AT1G14360 // AT4G33920 // AT4G01370 // AT3G57530 // AT1G14000 // AT4G20830 // AT1G32920 // AT1G15430 // AT5G59550 // AT5G42380 // AT2G02810 // AT5G27420 // AT1G76650 // AT5G10695 // AT3G02840
GO:0080135	P	regulation of cellular response to stress	1.6e-07	1.6e-06	// AT4G39670 // AT5G04720 // AT1G66090 // AT2G44840 // AT4G17615 // AT5G13190 // AT4G04490 // AT3G48090 // AT5G04930 // AT5G26920 // AT2G15080 // AT4G01370 // AT3G57530 // AT1G14000 // AT4G20830 // AT1G15430 // AT4G37000 // AT4G33920 // AT1G57630 // AT5G10380 // AT5G10695 // AT5G35735 // AT5G52760 // AT3G02840 // AT3G55950
GO:0008219	P	cell death	2.1e-07	2.1e-06	// AT4G39670 // AT5G04720 // AT1G66090 // AT2G44840 // AT4G17615 // AT5G13190 // AT1G21750 // AT4G04490 // AT3G48090 // AT5G04930 // AT5G26920 // AT2G15080 // AT5G48380 // AT4G01370 // AT3G57530 // AT1G14000 // AT4G20830 // AT1G15430 // AT2G46240 // AT4G37000 // AT4G33920 // AT1G57630 // AT5G10380 // AT5G10695 // AT5G35735 // AT5G52760 // AT4G23210 // AT3G02840 // AT3G55950
GO:0016265	P	death	2.1e-07	2.1e-06	// AT4G39670 // AT5G04720 // AT1G66090 // AT2G44840 // AT4G17615 // AT5G13190 // AT1G21750 // AT4G04490 // AT3G48090 // AT5G04930 // AT5G26920 // AT2G15080 // AT5G48380 // AT4G01370 // AT3G57530 // AT1G14000 // AT4G20830 // AT1G15430 // AT2G46240 // AT4G37000 // AT4G33920 // AT1G57630 // AT5G10380 // AT5G10695 // AT5G35735 // AT5G52760 // AT4G23210 // AT3G02840 // AT3G55950
GO:0019538	P	protein metabolic process	2.3e-07	2.1e-06	// AT2G32920 // AT3G44480 // AT4G15560 // AT5G61560 // AT1G32730 // AT2G36520 // AT1G14360 // AT5G67630 // AT4G23260 // AT3G08690 // AT1G60190 // AT3G48090 // AT4G23493 // AT1G17870 // AT5G18340 // AT1G72660 // AT1G06610 // AT4G26780 // AT4G05050 // AT4G25200 // AT5G47830 // AT5G41990 // AT5G28540 // AT5G59385 // AT1G66580 // AT2G02810 // AT4G23250 // AT4G33920 // AT2G32120 // AT2G42620 // AT5G10…
GO:0045088	P	regulation of innate immune response	2.3e-07	2.1e-06	// AT4G39670 // AT5G04720 // AT1G66090 // AT2G44840 // AT4G17615 // AT5G13190 // AT4G04490 // AT3G48090 // AT5G04930 // AT5G26920 // AT2G15080 // AT4G01370 // AT3G57530 // AT1G14000 // AT4G20830 // AT1G15430 // AT5G13220 // AT4G37000 // AT4G33920 // AT1G57630 // AT5G10380 // AT5G10695 // AT5G35735 // AT5G52760 // AT3G02840 // AT3G55950
GO:0071310	P	cellular response to organic substance	2.3e-07	2.2e-06	// AT4G39670 // AT4G30390 // AT5G61560 // AT5G17300 // AT1G66090 // AT2G44840 // AT3G02550 // AT3G17860 // AT2G46270 // AT3G48360 // AT5G13190 // AT5G59430 // AT3G05580 // AT4G04490 // AT5G51760 // AT1G14360 // AT4G33920 // AT5G26920 // AT2G15080 // AT5G48380 // AT5G06370 // AT5G02030 // AT1G77950 // AT4G20830 // AT4G01370 // AT3G57530 // AT1G14000 // AT1G75680 // AT1G32920 // AT1G15430 // AT2G41…
GO:0051707	P	response to other organism	2.6e-07	2.3e-06	// AT2G32920 // AT3G44480 // AT1G57630 // AT2G22010 // AT5G04720 // AT5G61560 // AT4G39670 // AT1G66090 // AT2G37220 // AT5G35735 // AT3G02550 // AT1G16030 // AT2G27920 // AT1G04980 // AT5G08300 // AT1G21750 // AT1G61340 // AT3G03270 // AT1G10170 // AT4G04490 // AT3G48090 // AT1G14360 // AT1G24150 // AT5G26920 // AT2G15080 // AT5G48380 // AT1G71880 // AT5G02030 // AT4G01370 // AT3G57530 // AT4G39…
GO:0002682	P	regulation of immune system process	2.7e-07	2.4e-06	// AT4G39670 // AT5G04720 // AT1G66090 // AT2G44840 // AT4G17615 // AT5G13190 // AT4G04490 // AT3G48090 // AT5G04930 // AT5G26920 // AT2G15080 // AT4G01370 // AT3G57530 // AT1G14000 // AT4G20830 // AT1G15430 // AT5G13220 // AT4G37000 // AT4G33920 // AT1G57630 // AT5G10380 // AT5G10695 // AT5G35735 // AT5G52760 // AT3G02840 // AT3G55950
GO:0050776	P	regulation of immune response	2.7e-07	2.4e-06	// AT4G39670 // AT5G04720 // AT1G66090 // AT2G44840 // AT4G17615 // AT5G13190 // AT4G04490 // AT3G48090 // AT5G04930 // AT5G26920 // AT2G15080 // AT4G01370 // AT3G57530 // AT1G14000 // AT4G20830 // AT1G15430 // AT5G13220 // AT4G37000 // AT4G33920 // AT1G57630 // AT5G10380 // AT5G10695 // AT5G35735 // AT5G52760 // AT3G02840 // AT3G55950
GO:0043069	P	negative regulation of programmed cell death	3.8e-07	3.3e-06	// AT4G01370 // AT3G57530 // AT1G14000 // AT4G04490 // AT3G48090 // AT4G33920 // AT4G20830 // AT5G26920 // AT5G10695 // AT2G44840 // AT5G13190 // AT5G52760 // AT3G02840 // AT1G15430 // AT3G55950 // AT4G17615
GO:0023033	P	signaling pathway	4.4e-07	3.7e-06	// AT4G39670 // AT2G02220 // AT5G61560 // AT5G17300 // AT2G44840 // AT4G17615 // AT2G46270 // AT1G04980 // AT5G13190 // AT2G26730 // AT5G59430 // AT3G05580 // AT4G04490 // AT1G14360 // AT4G33920 // AT3G48360 // AT4G01370 // AT3G57530 // AT1G14000 // AT4G20830 // AT1G32920 // AT1G15430 // AT5G59550 // AT5G42380 // AT2G02810 // AT5G27420 // AT1G76650 // AT5G10695 // AT3G02840
GO:0009723	P	response to ethylene stimulus	6e-07	5e-06	// AT4G39670 // AT4G30390 // AT5G17300 // AT2G44840 // AT4G17615 // AT2G46270 // AT5G59430 // AT5G59550 // AT5G67300 // AT4G01370 // AT3G57530 // AT1G14000 // AT1G32920 // AT1G15430 // AT3G46590 // AT5G13220 // AT2G28210 // AT5G27420 // AT1G76650 // AT1G68765 // AT3G12740 // AT3G55950 // AT5G40770
GO:0009719	P	response to endogenous stimulus	6.2e-07	5.1e-06	// AT4G39670 // AT2G17840 // AT4G30390 // AT3G02885 // AT3G12560 // AT5G17300 // AT1G66090 // AT2G45660 // AT2G44840 // AT5G10380 // AT3G48090 // AT3G17860 // AT2G46270 // AT5G57560 // AT2G37220 // AT5G13190 // AT1G14000 // AT1G61340 // AT5G59430 // AT3G05580 // AT4G04490 // AT5G51760 // AT5G67300 // AT4G27260 // AT4G23260 // AT5G26920 // AT2G15080 // AT3G48360 // AT5G06370 // AT1G77950 // AT4G01…
GO:0006612	P	protein targeting to membrane	9.7e-07	7.8e-06	// AT4G39670 // AT5G04720 // AT1G66090 // AT2G44840 // AT4G17615 // AT5G13190 // AT4G04490 // AT3G48090 // AT5G04930 // AT5G26920 // AT2G15080 // AT4G01370 // AT3G57530 // AT1G14000 // AT4G20830 // AT1G15430 // AT4G33920 // AT1G57630 // AT5G10380 // AT5G10695 // AT5G35735 // AT5G52760 // AT3G02840 // AT3G55950
GO:0009751	P	response to salicylic acid stimulus	2.1e-06	1.6e-05	// AT4G39670 // AT3G02885 // AT5G17300 // AT1G66090 // AT2G44840 // AT3G02550 // AT3G48360 // AT5G13190 // AT1G61340 // AT5G59430 // AT4G04490 // AT2G15080 // AT5G67300 // AT5G26920 // AT3G48090 // AT5G48380 // AT4G01370 // AT3G57530 // AT1G14000 // AT1G15430 // AT3G46590 // AT1G57630 // AT5G10380 // AT5G35735 // AT5G52760 // AT4G17615
GO:0009627	P	systemic acquired resistance	2.5e-06	2e-05	// AT2G32920 // AT5G04720 // AT5G35735 // AT3G02550 // AT2G27920 // AT1G04980 // AT5G08300 // AT1G21750 // AT4G04490 // AT3G48090 // AT1G14360 // AT1G24150 // AT5G26920 // AT2G15080 // AT5G48380 // AT4G01370 // AT3G57530 // AT4G39830 // AT1G14000 // AT1G15430 // AT5G13220 // AT4G08850 // AT5G10380 // AT5G52760 // AT4G17615
GO:0048583	P	regulation of response to stimulus	2.6e-06	2e-05	// AT4G39670 // AT2G02220 // AT5G04720 // AT1G66090 // AT3G07780 // AT2G44840 // AT4G17615 // AT3G17860 // AT5G13190 // AT4G04490 // AT3G48090 // AT5G04930 // AT5G26920 // AT2G15080 // AT5G48380 // AT4G01370 // AT3G57530 // AT1G14000 // AT4G20830 // AT4G05420 // AT1G15430 // AT5G13220 // AT4G37000 // AT4G33920 // AT4G08850 // AT1G57630 // AT5G10380 // AT5G10695 // AT5G35735 // AT5G52760 // AT3G02…
GO:0046907	P	intracellular transport	5.8e-06	4.4e-05	// AT2G45980 // AT4G39670 // AT1G74240 // AT1G60970 // AT5G04720 // AT4G21105 // AT5G17190 // AT2G01600 // AT1G66090 // AT2G44840 // AT1G68765 // AT5G21990 // AT5G13190 // AT5G01340 // AT4G04490 // AT3G48090 // AT5G04930 // AT4G33920 // AT3G23990 // AT4G01810 // AT5G26920 // AT5G42150 // AT2G15080 // AT2G04030 // AT4G20830 // AT4G01370 // AT3G57530 // AT1G14000 // AT3G10370 // AT4G26780 // AT1G80…
GO:0051704	P	multi-organism process	6.1e-06	4.6e-05	// AT2G32920 // AT3G44480 // AT1G57630 // AT2G22010 // AT5G04720 // AT5G61560 // AT4G39670 // AT1G66090 // AT3G07780 // AT2G39990 // AT5G35735 // AT3G02550 // AT1G16030 // AT2G27920 // AT1G04980 // AT5G08300 // AT1G21750 // AT1G61340 // AT3G03270 // AT1G10170 // AT4G04490 // AT3G48090 // AT1G14360 // AT1G24150 // AT5G26920 // AT1G20640 // AT2G15080 // AT5G48380 // AT5G15470 // AT1G71880 // AT5G02…
GO:0008104	P	protein localization	8.9e-06	6.6e-05	// AT2G45980 // AT4G39670 // AT4G15560 // AT1G60970 // AT5G04720 // AT2G45960 // AT5G05490 // AT5G17190 // AT2G01600 // AT1G66090 // AT2G44840 // AT1G68765 // AT5G13190 // AT4G04490 // AT3G48090 // AT5G04930 // AT3G23990 // AT4G01810 // AT5G26920 // AT5G42150 // AT2G15080 // AT2G04030 // AT4G20830 // AT4G01370 // AT3G57530 // AT5G60860 // AT1G14000 // AT4G21105 // AT4G26780 // AT1G15430 // AT5G45…
GO:0071495	P	cellular response to endogenous stimulus	9e-06	6.6e-05	// AT4G39670 // AT4G30390 // AT5G17300 // AT1G66090 // AT2G44840 // AT4G17615 // AT3G17860 // AT2G46270 // AT5G13190 // AT5G59430 // AT3G05580 // AT4G04490 // AT3G48090 // AT5G26920 // AT2G15080 // AT3G48360 // AT5G06370 // AT1G77950 // AT4G01370 // AT3G57530 // AT1G14000 // AT1G75680 // AT1G32920 // AT1G15430 // AT5G13220 // AT5G59550 // AT5G27420 // AT1G76650 // AT1G57630 // AT5G10380 // AT3G12…
GO:0009725	P	response to hormone stimulus	1e-05	7.2e-05	// AT4G39670 // AT2G17840 // AT4G30390 // AT3G02885 // AT3G12560 // AT5G17300 // AT2G45660 // AT2G44840 // AT4G17615 // AT2G46270 // AT5G57560 // AT2G37220 // AT1G14000 // AT1G61340 // AT5G59430 // AT3G05580 // AT4G04490 // AT5G51760 // AT5G67300 // AT4G27260 // AT4G23260 // AT3G48360 // AT5G06370 // AT1G77950 // AT4G01370 // AT3G57530 // AT3G20830 // AT1G75680 // AT1G32920 // AT1G15430 // AT2G36…
GO:0009651	P	response to salt stress	1.1e-05	7.8e-05	// AT2G17840 // AT3G52930 // AT2G36460 // AT2G45960 // AT2G44840 // AT5G67450 // AT4G17615 // AT2G46270 // AT3G48360 // AT5G08300 // AT1G21750 // AT1G61340 // AT5G59430 // AT1G10170 // AT5G67300 // AT5G62520 // AT2G04030 // AT3G04120 // AT4G01370 // AT3G57530 // AT5G17300 // AT1G14000 // AT1G15430 // AT1G59860 // AT2G36530 // AT3G05640 // AT5G13220 // AT5G27420 // AT1G07890 // AT1G08920 // AT1G27…
GO:0009738	P	abscisic acid mediated signaling pathway	1.1e-05	8e-05	// AT4G01370 // AT3G57530 // AT3G05580 // AT5G27420 // AT4G04490 // AT1G76650 // AT4G39670 // AT1G15430 // AT3G12740 // AT2G44840 // AT5G13220 // AT4G17615 // AT2G46270 // AT5G58430 // AT3G48360 // AT3G55950 // AT1G14000
GO:0006886	P	intracellular protein transport	1.2e-05	8.3e-05	// AT2G45980 // AT4G39670 // AT1G60970 // AT5G04720 // AT4G21105 // AT5G17190 // AT2G01600 // AT1G66090 // AT2G44840 // AT1G68765 // AT5G13190 // AT4G04490 // AT3G48090 // AT5G04930 // AT3G23990 // AT4G01810 // AT5G26920 // AT5G42150 // AT2G15080 // AT2G04030 // AT4G20830 // AT4G01370 // AT3G57530 // AT1G14000 // AT4G26780 // AT1G15430 // AT2G45660 // AT1G21380 // AT5G58590 // AT4G33920 // AT1G57…
GO:0009867	P	jasmonic acid mediated signaling pathway	1.3e-05	8.7e-05	// AT4G01370 // AT3G57530 // AT1G14000 // AT4G04490 // AT3G48090 // AT1G15430 // AT1G57630 // AT4G39670 // AT5G10380 // AT1G66090 // AT2G15080 // AT2G44840 // AT5G13220 // AT4G17615 // AT5G52760 // AT3G17860 // AT5G26920 // AT5G13190
GO:0071395	P	cellular response to jasmonic acid stimulus	1.3e-05	8.7e-05	// AT4G01370 // AT3G57530 // AT1G14000 // AT4G04490 // AT3G48090 // AT1G15430 // AT1G57630 // AT4G39670 // AT5G10380 // AT1G66090 // AT2G15080 // AT2G44840 // AT5G13220 // AT4G17615 // AT5G52760 // AT3G17860 // AT5G26920 // AT5G13190
GO:0051649	P	establishment of localization in cell	1.5e-05	9.9e-05	// AT2G45980 // AT4G39670 // AT1G74240 // AT1G60970 // AT5G04720 // AT4G21105 // AT5G17190 // AT2G01600 // AT1G66090 // AT2G44840 // AT1G68765 // AT5G21990 // AT5G13190 // AT5G01340 // AT4G04490 // AT3G48090 // AT5G04930 // AT4G33920 // AT3G23990 // AT4G01810 // AT5G26920 // AT5G42150 // AT2G15080 // AT2G04030 // AT5G59730 // AT4G20830 // AT4G01370 // AT3G57530 // AT1G14000 // AT3G10370 // AT4G26…
GO:0034613	P	cellular protein localization	1.7e-05	0.00011	// AT2G45980 // AT4G39670 // AT1G60970 // AT5G04720 // AT4G21105 // AT5G17190 // AT2G01600 // AT1G66090 // AT2G44840 // AT1G68765 // AT5G13190 // AT4G04490 // AT3G48090 // AT5G04930 // AT3G23990 // AT4G01810 // AT5G26920 // AT5G42150 // AT2G15080 // AT2G04030 // AT4G20830 // AT4G01370 // AT3G57530 // AT1G14000 // AT4G26780 // AT1G15430 // AT2G45660 // AT1G21380 // AT5G58590 // AT4G33920 // AT1G57…
GO:0006970	P	response to osmotic stress	1.7e-05	0.00011	// AT2G17840 // AT3G52930 // AT2G36460 // AT2G45960 // AT2G44840 // AT5G67450 // AT4G17615 // AT2G46270 // AT3G48360 // AT5G08300 // AT1G21750 // AT1G61340 // AT5G59430 // AT1G10170 // AT5G67300 // AT5G12030 // AT5G62520 // AT2G04030 // AT3G04120 // AT4G01370 // AT3G57530 // AT5G17300 // AT1G14000 // AT1G15430 // AT1G59860 // AT2G36530 // AT3G05640 // AT5G13220 // AT5G27420 // AT1G07890 // AT1G08…
GO:0044237	P	cellular metabolic process	2e-05	0.00013	// AT2G32920 // AT3G44480 // AT4G15560 // AT5G61560 // AT2G43630 // AT4G39800 // AT1G32730 // AT2G36520 // AT4G30210 // AT4G34680 // AT4G29770 // AT3G63440 // AT4G28140 // AT3G08590 // AT5G28020 // AT2G25140 // AT1G61340 // AT1G23740 // AT1G14360 // AT2G20350 // AT2G39840 // AT2G31810 // AT4G23260 // AT3G08690 // AT1G60190 // AT5G13760 // AT1G49710 // AT5G06370 // AT4G23493 // AT1G17870 // AT2G40…
GO:0051641	P	cellular localization	2.1e-05	0.00013	// AT2G45980 // AT4G39670 // AT1G74240 // AT1G60970 // AT5G04720 // AT5G05490 // AT5G17190 // AT2G01600 // AT1G66090 // AT2G44840 // AT1G68765 // AT5G21990 // AT5G13190 // AT5G01340 // AT4G04490 // AT3G48090 // AT5G04930 // AT4G33920 // AT4G21105 // AT3G23990 // AT4G01810 // AT5G26920 // AT5G42150 // AT2G15080 // AT2G04030 // AT5G59730 // AT4G20830 // AT4G01370 // AT3G57530 // AT1G14000 // AT3G10…
GO:0008152	P	metabolic process	2.1e-05	0.00013	// AT2G32920 // AT3G44480 // AT4G15560 // AT1G73670 // AT2G37800 // AT5G61560 // AT4G23493 // AT2G43630 // AT4G39800 // AT1G32730 // AT2G36520 // AT4G30210 // AT4G34680 // AT4G29770 // AT5G64110 // AT4G25350 // AT4G28140 // AT5G65015 // AT3G08590 // AT2G39705 // AT5G28020 // AT2G25140 // AT1G21750 // AT1G61340 // AT5G27660 // AT1G23740 // AT1G14360 // AT5G25130 // AT2G39840 // AT2G31810 // AT4G23…
GO:0071215	P	cellular response to abscisic acid stimulus	2.3e-05	0.00014	// AT4G01370 // AT3G57530 // AT3G05580 // AT5G27420 // AT4G04490 // AT1G76650 // AT4G39670 // AT1G15430 // AT3G12740 // AT2G44840 // AT5G13220 // AT4G17615 // AT2G46270 // AT5G58430 // AT3G48360 // AT3G55950 // AT1G14000
GO:0045184	P	establishment of protein localization	2.8e-05	0.00017	// AT2G45980 // AT4G39670 // AT1G60970 // AT5G04720 // AT4G21105 // AT5G17190 // AT2G01600 // AT1G66090 // AT2G44840 // AT1G68765 // AT5G13190 // AT4G04490 // AT3G48090 // AT5G04930 // AT3G23990 // AT4G01810 // AT5G26920 // AT5G42150 // AT2G15080 // AT2G04030 // AT4G20830 // AT4G01370 // AT3G57530 // AT5G60860 // AT1G14000 // AT4G26780 // AT1G15430 // AT5G45130 // AT2G45660 // AT1G21380 // AT5G58…
GO:0015031	P	protein transport	2.8e-05	0.00017	// AT2G45980 // AT4G39670 // AT1G60970 // AT5G04720 // AT4G21105 // AT5G17190 // AT2G01600 // AT1G66090 // AT2G44840 // AT1G68765 // AT5G13190 // AT4G04490 // AT3G48090 // AT5G04930 // AT3G23990 // AT4G01810 // AT5G26920 // AT5G42150 // AT2G15080 // AT2G04030 // AT4G20830 // AT4G01370 // AT3G57530 // AT5G60860 // AT1G14000 // AT4G26780 // AT1G15430 // AT5G45130 // AT2G45660 // AT1G21380 // AT5G58…
GO:0031348	P	negative regulation of defense response	3e-05	0.00018	// AT4G01370 // AT3G57530 // AT1G14000 // AT4G04490 // AT3G48090 // AT1G15430 // AT1G57630 // AT4G39670 // AT5G10380 // AT5G26920 // AT2G15080 // AT5G48380 // AT5G35735 // AT4G17615 // AT5G52760 // AT1G66090 // AT5G13190
GO:0002679	P	respiratory burst during defense response	3.4e-05	0.00019	// AT4G39670 // AT5G59550 // AT5G27420 // AT4G20830 // AT1G70140 // AT3G48090 // AT2G44840 // AT4G23210 // AT4G31550 // AT4G18880 // AT5G61560
GO:0006605	P	protein targeting	3.3e-05	0.00019	// AT2G45980 // AT4G39670 // AT5G04720 // AT4G21105 // AT2G01600 // AT1G66090 // AT2G44840 // AT1G68765 // AT5G13190 // AT4G04490 // AT3G48090 // AT5G04930 // AT3G23990 // AT5G26920 // AT5G42150 // AT2G15080 // AT2G04030 // AT4G20830 // AT4G01370 // AT3G57530 // AT1G14000 // AT4G26780 // AT1G15430 // AT2G45660 // AT5G58590 // AT4G33920 // AT1G57630 // AT5G10380 // AT5G10695 // AT5G35735 // AT3G55…
GO:0070727	P	cellular macromolecule localization	3.3e-05	0.00019	// AT2G45980 // AT4G39670 // AT1G60970 // AT5G04720 // AT4G21105 // AT5G17190 // AT2G01600 // AT1G66090 // AT2G44840 // AT1G68765 // AT5G13190 // AT4G04490 // AT3G48090 // AT5G04930 // AT3G23990 // AT4G01810 // AT5G26920 // AT5G42150 // AT2G15080 // AT2G04030 // AT4G20830 // AT4G01370 // AT3G57530 // AT1G14000 // AT4G26780 // AT1G15430 // AT2G45660 // AT1G21380 // AT5G58590 // AT4G33920 // AT1G57…
GO:0045730	P	respiratory burst	3.4e-05	0.00019	// AT4G39670 // AT5G59550 // AT5G27420 // AT4G20830 // AT1G70140 // AT3G48090 // AT2G44840 // AT4G23210 // AT4G31550 // AT4G18880 // AT5G61560
GO:0007242	P	intracellular signaling cascade	3.7e-05	0.00021	// AT4G39670 // AT4G25350 // AT4G30390 // AT5G17300 // AT1G66090 // AT2G44840 // AT3G02550 // AT3G17860 // AT2G46270 // AT3G48360 // AT5G13190 // AT5G59430 // AT3G05580 // AT4G04490 // AT5G51760 // AT5G26920 // AT2G15080 // AT5G48380 // AT5G06370 // AT1G77950 // AT4G01370 // AT3G57530 // AT5G60860 // AT1G14000 // AT1G75680 // AT1G32920 // AT1G15430 // AT3G22370 // AT5G13220 // AT5G45130 // AT5G59…
GO:0006972	P	hyperosmotic response	3.9e-05	0.00022	// AT4G01370 // AT3G57530 // AT3G05640 // AT5G27420 // AT1G07890 // AT2G45960 // AT5G12030 // AT1G15430 // AT2G44840 // AT5G13220 // AT4G17615 // AT1G14000 // AT5G67450 // AT2G46270 // AT3G04120 // AT3G52930
GO:0009620	P	response to fungus	4.4e-05	0.00024	// AT3G44480 // AT5G61560 // AT4G39670 // AT1G66090 // AT4G17615 // AT3G03270 // AT1G10170 // AT4G04490 // AT5G67300 // AT5G26920 // AT3G48090 // AT4G01370 // AT3G57530 // AT1G14000 // AT1G32920 // AT1G15430 // AT5G13220 // AT1G68300 // AT2G46240 // AT1G75380 // AT1G76650 // AT5G10380 // AT5G52760 // AT3G02840
GO:0009863	P	salicylic acid mediated signaling pathway	5.9e-05	0.00032	// AT4G01370 // AT3G57530 // AT4G04490 // AT5G48380 // AT3G48090 // AT1G15430 // AT1G57630 // AT4G39670 // AT5G10380 // AT1G66090 // AT2G15080 // AT2G44840 // AT5G35735 // AT3G02550 // AT5G52760 // AT1G14000 // AT5G26920 // AT5G13190 // AT4G17615
GO:0071446	P	cellular response to salicylic acid stimulus	6.3e-05	0.00034	// AT4G01370 // AT3G57530 // AT4G04490 // AT5G48380 // AT3G48090 // AT1G15430 // AT1G57630 // AT4G39670 // AT5G10380 // AT1G66090 // AT2G15080 // AT2G44840 // AT5G35735 // AT3G02550 // AT5G52760 // AT1G14000 // AT5G26920 // AT5G13190 // AT4G17615
GO:0009697	P	salicylic acid biosynthetic process	7.2e-05	0.00038	// AT4G01370 // AT4G39670 // AT4G39830 // AT1G10170 // AT4G04490 // AT5G04720 // AT1G57630 // AT1G24150 // AT5G26920 // AT3G48090 // AT5G48380 // AT5G52760 // AT1G66090 // AT2G37220
GO:0009755	P	hormone-mediated signaling pathway	0.00011	0.00059	// AT4G39670 // AT4G30390 // AT5G17300 // AT2G44840 // AT4G17615 // AT2G46270 // AT5G59430 // AT5G59550 // AT4G04490 // AT3G48360 // AT5G06370 // AT1G77950 // AT4G01370 // AT3G57530 // AT1G14000 // AT1G75680 // AT1G32920 // AT1G15430 // AT5G13220 // AT3G05580 // AT5G27420 // AT1G76650 // AT3G12740 // AT1G15550 // AT5G58430 // AT3G55950
GO:0009696	P	salicylic acid metabolic process	0.00013	0.00069	// AT4G01370 // AT4G39670 // AT4G39830 // AT1G10170 // AT4G04490 // AT5G04720 // AT1G57630 // AT1G24150 // AT5G26920 // AT3G48090 // AT5G48380 // AT5G52760 // AT1G66090 // AT2G37220
GO:0033036	P	macromolecule localization	0.00016	0.00084	// AT2G45980 // AT4G39670 // AT4G15560 // AT1G60970 // AT5G04720 // AT2G45960 // AT5G05490 // AT5G17190 // AT2G01600 // AT1G66090 // AT2G44840 // AT1G68765 // AT3G48090 // AT5G13190 // AT4G04490 // AT5G51760 // AT5G04930 // AT4G33920 // AT3G23990 // AT4G01810 // AT5G26920 // AT5G42150 // AT2G15080 // AT2G04030 // AT4G20830 // AT4G01370 // AT3G57530 // AT5G60860 // AT1G14000 // AT4G21105 // AT4G26…
GO:0048585	P	negative regulation of response to stimulus	0.00017	0.00089	// AT4G01370 // AT3G57530 // AT1G14000 // AT4G04490 // AT3G48090 // AT1G15430 // AT1G57630 // AT4G05420 // AT4G39670 // AT5G10380 // AT5G26920 // AT2G15080 // AT5G48380 // AT5G35735 // AT4G17615 // AT5G52760 // AT1G66090 // AT5G13190
GO:0023052	P	signaling	0.00023	0.0012	// AT1G73670 // AT3G44480 // AT4G25350 // AT2G02220 // AT4G30390 // AT4G30490 // AT5G61560 // AT5G17300 // AT4G14370 // AT1G66090 // AT3G62590 // AT2G44840 // AT3G03520 // AT3G02550 // AT4G39670 // AT3G17860 // AT2G46270 // AT1G04980 // AT5G13190 // AT2G26730 // AT5G59430 // AT3G05580 // AT4G04490 // AT5G51760 // AT1G14360 // AT4G33920 // AT3G48360 // AT5G26920 // AT2G15080 // AT5G48380 // AT5G06…
GO:0009987	P	cellular process	0.00029	0.0015	// AT2G32920 // AT3G44480 // AT1G79550 // AT4G15560 // AT5G61560 // AT4G33400 // AT2G43630 // AT4G39800 // AT1G32730 // AT2G36520 // AT4G30210 // AT4G34680 // AT4G01810 // AT4G25350 // AT4G28140 // AT5G65015 // AT3G08590 // AT2G39705 // AT5G28020 // AT2G25140 // AT1G21750 // AT1G61340 // AT1G23740 // AT1G14360 // AT2G20350 // AT2G39840 // AT2G31810 // AT4G23260 // AT3G08690 // AT5G53800 // AT5G13…
GO:0032870	P	cellular response to hormone stimulus	0.0003	0.0015	// AT4G39670 // AT4G30390 // AT5G17300 // AT2G44840 // AT4G17615 // AT2G46270 // AT5G59430 // AT5G59550 // AT4G04490 // AT3G48360 // AT5G06370 // AT1G77950 // AT4G01370 // AT3G57530 // AT1G14000 // AT1G75680 // AT1G32920 // AT1G15430 // AT5G13220 // AT3G05580 // AT5G27420 // AT1G76650 // AT3G12740 // AT1G15550 // AT5G58430 // AT3G55950
GO:0043170	P	macromolecule metabolic process	0.00034	0.0017	// AT2G32920 // AT3G44480 // AT4G15560 // AT5G61560 // AT1G32730 // AT2G36520 // AT4G34680 // AT4G25350 // AT4G28140 // AT5G65015 // AT3G08590 // AT4G02980 // AT5G27660 // AT1G75680 // AT1G14360 // AT2G20350 // AT2G39840 // AT2G31810 // AT4G23260 // AT3G08690 // AT1G60190 // AT3G48090 // AT1G49710 // AT4G23493 // AT1G17870 // AT2G40340 // AT5G18340 // AT1G72660 // AT1G06610 // AT4G26780 // AT4G05…
GO:0009611	P	response to wounding	0.00037	0.0018	// AT4G01370 // AT3G57530 // AT5G27420 // AT3G25250 // AT1G76650 // AT4G20830 // AT1G61340 // AT1G32920 // AT1G15430 // AT1G51400 // AT3G48360 // AT5G13220 // AT4G17615 // AT3G17860 // AT2G46270 // AT5G57560 // AT2G02220
GO:0042538	P	hyperosmotic salinity response	0.00037	0.0018	// AT4G01370 // AT3G57530 // AT3G05640 // AT5G27420 // AT1G15430 // AT2G44840 // AT5G13220 // AT4G17615 // AT5G67450 // AT2G46270 // AT1G14000
GO:0044260	P	cellular macromolecule metabolic process	0.00041	0.002	// AT2G32920 // AT3G44480 // AT4G15560 // AT5G61560 // AT1G32730 // AT2G36520 // AT4G34680 // AT4G28140 // AT3G08590 // AT4G02980 // AT1G75680 // AT1G14360 // AT2G20350 // AT2G39840 // AT2G31810 // AT4G23260 // AT3G08690 // AT1G60190 // AT3G48090 // AT1G49710 // AT4G23493 // AT1G17870 // AT2G40340 // AT5G18340 // AT1G72660 // AT1G06610 // AT4G26780 // AT4G05050 // AT4G25200 // AT2G36530 // AT1G66…
GO:0000165	P	MAPKKK cascade	0.00085	0.0041	// AT4G01370 // AT3G57530 // AT1G14000 // AT4G04490 // AT3G48090 // AT1G57630 // AT5G10380 // AT5G26920 // AT2G15080 // AT4G17615 // AT5G52760 // AT1G15430
GO:0007165	P	signal transduction	0.00094	0.0044	// AT1G73670 // AT3G44480 // AT4G25350 // AT4G30390 // AT5G17300 // AT4G14370 // AT1G66090 // AT2G44840 // AT3G02550 // AT4G39670 // AT3G17860 // AT2G46270 // AT3G48360 // AT5G13190 // AT5G59430 // AT3G05580 // AT4G04490 // AT5G51760 // AT5G26920 // AT2G15080 // AT5G48380 // AT5G06370 // AT3G11080 // AT1G77950 // AT4G01370 // AT3G57530 // AT5G60860 // AT1G14000 // AT5G53000 // AT1G75680 // AT1G32…
GO:0050832	P	defense response to fungus	0.0011	0.0049	// AT4G01370 // AT3G44480 // AT1G14000 // AT4G04490 // AT1G75380 // AT5G67300 // AT3G57530 // AT1G15430 // AT5G26920 // AT3G48090 // AT4G17615 // AT5G52760 // AT3G02840 // AT1G66090 // AT4G39670 // AT2G46240
GO:0006810	P	transport	0.0011	0.0052	// AT4G15560 // AT5G61560 // AT4G01810 // AT4G25350 // AT1G14360 // AT2G03040 // AT3G48090 // AT1G75680 // AT1G71880 // AT5G41990 // AT1G53470 // AT2G02810 // AT1G07890 // AT4G33920 // AT1G57630 // AT2G42620 // AT5G10380 // AT3G04120 // AT3G15340 // AT5G52760 // AT1G16840 // AT4G24280 // AT4G01320 // AT5G40770 // AT3G52930 // AT1G60970 // AT5G04720 // AT2G01600 // AT4G38430 // AT5G35735 // AT4G17…
GO:0009862	P	systemic acquired resistance, salicylic acid mediated signaling pathway	0.0013	0.0059	// AT4G01370 // AT3G57530 // AT1G14000 // AT4G04490 // AT3G48090 // AT5G10380 // AT5G26920 // AT2G15080 // AT5G35735 // AT3G02550 // AT5G52760 // AT1G15430 // AT4G17615
GO:0032446	P	protein modification by small protein conjugation	0.0014	0.0065	// AT2G39705 // AT5G18340 // AT2G22010 // AT5G51760 // AT2G41620 // AT1G02090 // AT5G61560 // AT2G42620 // AT5G10380 // AT1G60190 // AT3G57870 // AT5G65920 // AT4G33400 // AT5G59550
GO:0007243	P	protein kinase cascade	0.0014	0.0065	// AT4G01370 // AT3G57530 // AT1G14000 // AT4G04490 // AT3G48090 // AT1G57630 // AT5G10380 // AT5G26920 // AT2G15080 // AT4G17615 // AT5G52760 // AT1G15430
GO:0050789	P	regulation of biological process	0.0015	0.0067	// AT2G32920 // AT3G44480 // AT4G15560 // AT4G33400 // AT2G25450 // AT4G34680 // AT4G25350 // AT4G28140 // AT1G21750 // AT4G02980 // AT1G23740 // AT2G20350 // AT3G08690 // AT5G53800 // AT3G48090 // AT5G06370 // AT3G11080 // AT2G40340 // AT1G75680 // AT1G66740 // AT5G41990 // AT5G27420 // AT1G76650 // AT1G57630 // AT2G42620 // AT5G10380 // AT4G33920 // AT3G15340 // AT5G52760 // AT1G19210 // AT2G28…
GO:0052542	P	callose deposition during defense response	0.0016	0.0069	// AT5G42380 // AT4G39670 // AT4G33920 // AT1G15430 // AT4G17615 // AT3G02840
GO:0042742	P	defense response to bacterium	0.0017	0.0076	// AT4G01370 // AT1G23740 // AT5G27420 // AT5G67300 // AT5G04720 // AT4G23210 // AT3G30775 // AT5G26920 // AT3G48090 // AT5G48380 // AT5G52640 // AT5G52760 // AT5G53120 // AT2G47130 // AT4G31550 // AT2G37220 // AT1G10170
GO:0009605	P	response to external stimulus	0.0017	0.0076	// AT4G25350 // AT2G02220 // AT4G30490 // AT5G61560 // AT4G38430 // AT3G62590 // AT3G03520 // AT4G17615 // AT3G17860 // AT2G46270 // AT5G57560 // AT1G61340 // AT4G04490 // AT3G48360 // AT4G00430 // AT4G20830 // AT4G01370 // AT3G57530 // AT1G70060 // AT5G57910 // AT1G75680 // AT4G05420 // AT3G61640 // AT1G32920 // AT1G15430 // AT5G13220 // AT2G45660 // AT1G71040 // AT5G27420 // AT3G25250 // AT1G76…
GO:0023046	P	signaling process	0.0018	0.0077	// AT1G73670 // AT3G44480 // AT4G25350 // AT4G30390 // AT5G17300 // AT4G14370 // AT1G66090 // AT2G44840 // AT3G02550 // AT4G39670 // AT3G17860 // AT2G46270 // AT3G48360 // AT5G13190 // AT5G59430 // AT3G05580 // AT4G04490 // AT5G51760 // AT5G26920 // AT2G15080 // AT5G48380 // AT5G06370 // AT3G11080 // AT5G02030 // AT1G77950 // AT4G01370 // AT3G57530 // AT5G60860 // AT1G14000 // AT5G53000 // AT1G75…
GO:0023060	P	signal transmission	0.0018	0.0077	// AT1G73670 // AT3G44480 // AT4G25350 // AT4G30390 // AT5G17300 // AT4G14370 // AT1G66090 // AT2G44840 // AT3G02550 // AT4G39670 // AT3G17860 // AT2G46270 // AT3G48360 // AT5G13190 // AT5G59430 // AT3G05580 // AT4G04490 // AT5G51760 // AT5G26920 // AT2G15080 // AT5G48380 // AT5G06370 // AT3G11080 // AT5G02030 // AT1G77950 // AT4G01370 // AT3G57530 // AT5G60860 // AT1G14000 // AT5G53000 // AT1G75…
GO:0009617	P	response to bacterium	0.0018	0.0077	// AT5G04720 // AT5G61560 // AT2G37220 // AT1G61340 // AT1G23740 // AT1G10170 // AT2G15080 // AT5G67300 // AT5G26920 // AT3G48090 // AT5G48380 // AT4G31550 // AT4G01370 // AT3G30775 // AT2G47130 // AT5G53120 // AT5G27420 // AT1G57630 // AT5G10380 // AT5G52640 // AT5G52760 // AT4G23210
GO:0046686	P	response to cadmium ion	0.0019	0.0082	// AT4G01370 // AT1G79550 // AT5G59430 // AT3G52930 // AT1G07890 // AT5G67300 // AT2G45960 // AT3G53230 // AT4G25200 // AT3G46590 // AT2G36460 // AT2G36530 // AT1G36370 // AT4G24280 // AT3G23990 // AT1G29150 // AT3G08590 // AT3G04120 // AT5G08300
GO:0051234	P	establishment of localization	0.0021	0.0087	// AT4G15560 // AT5G61560 // AT4G01810 // AT4G25350 // AT1G14360 // AT2G03040 // AT3G48090 // AT1G75680 // AT1G71880 // AT5G41990 // AT1G53470 // AT2G02810 // AT1G07890 // AT4G33920 // AT1G57630 // AT2G42620 // AT5G10380 // AT3G04120 // AT3G15340 // AT5G52760 // AT1G16840 // AT4G24280 // AT4G01320 // AT5G40770 // AT3G52930 // AT1G60970 // AT5G04720 // AT2G01600 // AT4G38430 // AT5G35735 // AT4G17…
GO:0009409	P	response to cold	0.0024	0.0099	// AT2G17840 // AT5G67450 // AT4G17615 // AT5G57560 // AT2G37220 // AT1G14000 // AT3G05640 // AT1G23740 // AT4G04490 // AT5G51760 // AT5G26920 // AT3G48360 // AT4G01370 // AT3G57530 // AT1G70060 // AT5G53000 // AT1G15430 // AT3G22370 // AT2G36530 // AT1G76180 // AT2G45660 // AT2G41620 // AT4G24280
GO:0051179	P	localization	0.0025	0.01	// AT4G15560 // AT5G61560 // AT4G01810 // AT4G25350 // AT1G14360 // AT2G03040 // AT3G48090 // AT1G75680 // AT1G71880 // AT5G41990 // AT1G53470 // AT2G02810 // AT1G07890 // AT4G33920 // AT1G57630 // AT2G42620 // AT5G10380 // AT3G04120 // AT3G15340 // AT5G52760 // AT1G16840 // AT4G24280 // AT4G01320 // AT5G40770 // AT3G52930 // AT1G60970 // AT5G04720 // AT2G01600 // AT4G38430 // AT5G35735 // AT4G17…
GO:0048523	P	negative regulation of cellular process	0.0026	0.011	// AT3G07780 // AT2G44840 // AT5G67450 // AT4G17615 // AT5G13190 // AT4G04490 // AT4G33920 // AT5G26920 // AT3G48090 // AT5G48380 // AT5G02030 // AT4G01370 // AT3G57530 // AT1G14000 // AT4G20830 // AT4G05420 // AT1G15430 // AT4G33400 // AT2G45660 // AT1G75380 // AT2G41620 // AT1G18040 // AT5G10695 // AT5G52760 // AT3G02840 // AT5G62430 // AT3G55950
GO:0002252	P	immune effector process	0.0026	0.011	// AT4G39670 // AT4G31550 // AT5G59550 // AT5G27420 // AT4G20830 // AT1G70140 // AT2G42620 // AT3G48090 // AT2G44840 // AT4G23210 // AT5G02030 // AT4G18880 // AT5G61560
GO:0010038	P	response to metal ion	0.0034	0.014	// AT4G01370 // AT1G36370 // AT3G52930 // AT2G36460 // AT2G45960 // AT3G08590 // AT5G08300 // AT1G21750 // AT5G59430 // AT5G67300 // AT3G23990 // AT5G59530 // AT3G04120 // AT2G40300 // AT3G53230 // AT4G25200 // AT3G46590 // AT1G29150 // AT1G79550 // AT1G07890 // AT2G36530 // AT4G24280
GO:0016052	P	carbohydrate catabolic process	0.0035	0.014	// AT4G01370 // AT2G26730 // AT1G79550 // AT3G51880 // AT3G52930 // AT1G07890 // AT4G37000 // AT2G36460 // AT3G10370 // AT3G12560 // AT2G45960 // AT5G17190 // AT5G60790 // AT3G04120 // AT2G43560 // AT2G36530 // AT1G68765 // AT3G08590 // AT1G75680 // AT3G23920 // AT5G08300
GO:0050794	P	regulation of cellular process	0.0038	0.015	// AT2G32920 // AT3G44480 // AT4G15560 // AT4G33400 // AT2G25450 // AT4G34680 // AT4G25350 // AT4G28140 // AT1G21750 // AT4G02980 // AT3G05580 // AT2G20350 // AT3G08690 // AT5G53800 // AT3G48090 // AT5G06370 // AT3G11080 // AT2G40340 // AT1G75680 // AT1G66740 // AT5G27420 // AT1G76650 // AT1G57630 // AT5G10380 // AT4G33920 // AT5G52760 // AT1G19210 // AT1G77250 // AT2G22010 // AT1G60970 // AT5G04…
GO:0009733	P	response to auxin stimulus	0.0041	0.016	// AT4G01370 // AT3G57530 // AT5G59430 // AT5G27420 // AT5G67300 // AT5G17300 // AT1G15430 // AT4G27260 // AT2G44840 // AT5G13220 // AT4G17615 // AT1G14000 // AT2G46270 // AT5G57560 // AT3G48360 // AT5G40770 // AT3G20830
GO:0044238	P	primary metabolic process	0.0041	0.016	// AT2G32920 // AT3G44480 // AT4G15560 // AT5G61560 // AT2G43630 // AT4G39800 // AT1G32730 // AT2G36520 // AT4G30210 // AT4G34680 // AT4G28140 // AT3G08590 // AT5G28020 // AT2G25140 // AT1G61340 // AT5G27660 // AT1G23740 // AT1G14360 // AT2G20350 // AT2G39840 // AT2G31810 // AT4G23260 // AT3G08690 // AT1G60190 // AT5G13760 // AT1G49710 // AT5G06370 // AT4G23493 // AT1G17870 // AT2G40340 // AT5G49…
GO:0048519	P	negative regulation of biological process	0.0046	0.018	// AT4G39670 // AT1G66090 // AT3G07780 // AT2G44840 // AT5G67450 // AT4G17615 // AT4G35800 // AT5G13190 // AT4G04490 // AT3G48090 // AT4G33920 // AT5G26920 // AT2G15080 // AT5G48380 // AT5G02030 // AT4G01370 // AT3G57530 // AT1G14000 // AT4G20830 // AT4G05420 // AT1G15430 // AT4G33400 // AT2G45660 // AT3G46090 // AT1G75380 // AT2G41620 // AT1G57630 // AT1G18040 // AT5G10380 // AT5G10695 // AT5G35…
GO:0016567	P	protein ubiquitination	0.0056	0.022	// AT5G18340 // AT2G22010 // AT5G51760 // AT2G41620 // AT1G02090 // AT5G61560 // AT2G42620 // AT5G10380 // AT1G60190 // AT5G65920 // AT4G33400 // AT5G59550
GO:0070647	P	protein modification by small protein conjugation or removal	0.0069	0.026	// AT2G39705 // AT5G18340 // AT5G59550 // AT2G22010 // AT5G51760 // AT2G41620 // AT1G02090 // AT5G61560 // AT2G42620 // AT5G10380 // AT1G60190 // AT3G57870 // AT5G41990 // AT5G65920 // AT4G33400 // AT4G35800
GO:0065007	P	biological regulation	0.0069	0.026	// AT2G32920 // AT3G44480 // AT4G15560 // AT4G33400 // AT2G25450 // AT4G34680 // AT4G25350 // AT4G28140 // AT1G21750 // AT4G02980 // AT1G23740 // AT2G20350 // AT3G08690 // AT5G53800 // AT3G48090 // AT5G06370 // AT3G11080 // AT2G40340 // AT1G75680 // AT1G66740 // AT5G41990 // AT5G04340 // AT5G27420 // AT1G76650 // AT1G57630 // AT2G42620 // AT5G10380 // AT4G33920 // AT4G27260 // AT3G15340 // AT5G52…
GO:0009056	P	catabolic process	0.0077	0.029	// AT2G45980 // AT3G51880 // AT4G15560 // AT3G52930 // AT2G36460 // AT4G30490 // AT3G12560 // AT2G45960 // AT5G05490 // AT5G28540 // AT4G01370 // AT1G68765 // AT3G63440 // AT2G22010 // AT4G25130 // AT1G77000 // AT5G08300 // AT2G26730 // AT5G67630 // AT1G23740 // AT1G10170 // AT5G51760 // AT5G12230 // AT3G08590 // AT2G31810 // AT1G15430 // AT3G08690 // AT5G42150 // AT2G43560 // AT5G59530 // AT5G06…
GO:0006544	P	glycine metabolic process	0.0078	0.029	// AT1G23740 // AT1G22020 // AT1G36370 // AT4G15560 // AT4G25130
GO:0014070	P	response to organic cyclic substance	0.0084	0.031	// AT3G44190 // AT1G70140 // AT5G59530 // AT1G15430 // AT5G42150 // AT4G27260 // AT1G30700 // AT5G57560
GO:0010583	P	response to cyclopentenone	0.0084	0.031	// AT3G44190 // AT1G70140 // AT5G59530 // AT1G15430 // AT5G42150 // AT4G27260 // AT1G30700 // AT5G57560
GO:0044275	P	cellular carbohydrate catabolic process	0.0088	0.032	// AT4G01370 // AT1G79550 // AT3G51880 // AT3G52930 // AT1G07890 // AT4G37000 // AT2G36460 // AT3G10370 // AT3G12560 // AT2G45960 // AT5G17190 // AT1G68765 // AT2G43560 // AT2G36530 // AT5G60790 // AT3G08590 // AT3G04120 // AT3G23920 // AT5G08300
GO:0006662	P	glycerol ether metabolic process	0.0099	0.035	// AT1G08570 // AT2G32920 // AT1G76080 // AT1G04980 // AT1G21750
GO:0006007	P	glucose catabolic process	0.0099	0.035	// AT4G01370 // AT1G79550 // AT3G51880 // AT3G52930 // AT1G07890 // AT4G37000 // AT2G36460 // AT3G10370 // AT3G12560 // AT2G45960 // AT5G17190 // AT5G60790 // AT2G43560 // AT2G36530 // AT3G08590 // AT3G04120 // AT5G08300
GO:0018904	P	organic ether metabolic process	0.0099	0.035	// AT1G08570 // AT2G32920 // AT1G76080 // AT1G04980 // AT1G21750
GO:0052545	P	callose localization	0.0099	0.035	// AT5G42380 // AT4G39670 // AT4G33920 // AT1G15430 // AT4G17615 // AT3G02840
GO:0019320	P	hexose catabolic process	0.01	0.036	// AT4G01370 // AT1G79550 // AT3G51880 // AT3G52930 // AT1G07890 // AT4G37000 // AT2G36460 // AT3G10370 // AT3G12560 // AT2G45960 // AT5G17190 // AT5G60790 // AT2G43560 // AT2G36530 // AT3G08590 // AT3G04120 // AT5G08300
GO:0006006	P	glucose metabolic process	0.01	0.036	// AT4G01370 // AT1G79550 // AT3G51880 // AT3G52930 // AT1G07890 // AT4G37000 // AT2G36460 // AT3G10370 // AT3G12560 // AT2G45960 // AT2G31810 // AT5G17190 // AT5G60790 // AT5G67630 // AT2G43560 // AT2G36530 // AT3G08590 // AT3G04120 // AT5G08300
GO:0042180	P	cellular ketone metabolic process	0.01	0.036	// AT4G01370 // AT4G39670 // AT1G36370 // AT4G15560 // AT3G52930 // AT4G30490 // AT1G66090 // AT3G17860 // AT5G26920 // AT4G25130 // AT2G37220 // AT5G08300 // AT1G61340 // AT1G23740 // AT1G10170 // AT4G04490 // AT5G51760 // AT2G04350 // AT2G31810 // AT3G08690 // AT2G43560 // AT5G48380 // AT5G06370 // AT5G13760 // AT5G04720 // AT3G57880 // AT1G77950 // AT3G04120 // AT5G49555 // AT4G39830 // AT1G70…
GO:0033037	P	polysaccharide localization	0.01	0.036	// AT5G42380 // AT4G39670 // AT4G33920 // AT1G15430 // AT4G17615 // AT3G02840
GO:0046365	P	monosaccharide catabolic process	0.011	0.038	// AT4G01370 // AT1G79550 // AT3G51880 // AT3G52930 // AT1G07890 // AT4G37000 // AT2G36460 // AT3G10370 // AT3G12560 // AT2G45960 // AT5G17190 // AT5G60790 // AT2G43560 // AT2G36530 // AT3G08590 // AT3G04120 // AT5G08300
GO:0048481	P	ovule development	0.012	0.042	// AT2G40300 // AT4G01370 // AT4G25520 // AT2G28000 // AT2G04030 // AT2G45660 // AT4G24280 // AT5G02030
GO:0043436	P	oxoacid metabolic process	0.013	0.043	// AT4G01370 // AT4G39670 // AT1G36370 // AT4G15560 // AT3G52930 // AT4G30490 // AT1G66090 // AT3G17860 // AT5G26920 // AT4G25130 // AT2G37220 // AT5G08300 // AT1G61340 // AT1G23740 // AT1G10170 // AT4G04490 // AT5G51760 // AT2G04350 // AT2G31810 // AT3G08690 // AT2G43560 // AT5G48380 // AT5G06370 // AT5G13760 // AT5G04720 // AT3G57880 // AT1G77950 // AT3G04120 // AT5G49555 // AT4G39830 // AT1G70…
GO:0042743	P	hydrogen peroxide metabolic process	0.013	0.043	// AT5G49555 // AT4G01370 // AT1G10170 // AT1G07890 // AT3G48090 // AT5G10380 // AT5G26920 // AT3G44190 // AT2G15080 // AT3G02550 // AT5G52760 // AT4G35800 // AT5G41990
GO:0019752	P	carboxylic acid metabolic process	0.013	0.043	// AT4G01370 // AT4G39670 // AT1G36370 // AT4G15560 // AT3G52930 // AT4G30490 // AT1G66090 // AT3G17860 // AT5G26920 // AT4G25130 // AT2G37220 // AT5G08300 // AT1G61340 // AT1G23740 // AT1G10170 // AT4G04490 // AT5G51760 // AT2G04350 // AT2G31810 // AT3G08690 // AT2G43560 // AT5G48380 // AT5G06370 // AT5G13760 // AT5G04720 // AT3G57880 // AT1G77950 // AT3G04120 // AT5G49555 // AT4G39830 // AT1G70…
GO:0006082	P	organic acid metabolic process	0.013	0.043	// AT4G01370 // AT4G39670 // AT1G36370 // AT4G15560 // AT3G52930 // AT4G30490 // AT1G66090 // AT3G17860 // AT5G26920 // AT4G25130 // AT2G37220 // AT5G08300 // AT1G61340 // AT1G23740 // AT1G10170 // AT4G04490 // AT5G51760 // AT2G04350 // AT2G31810 // AT3G08690 // AT2G43560 // AT5G48380 // AT5G06370 // AT5G13760 // AT5G04720 // AT3G57880 // AT1G77950 // AT3G04120 // AT5G49555 // AT4G39830 // AT1G70…
[truncated: 11 more rows]

## Sheet: Data S3
Data S3. All differentially expressed genes in WT HS vs. WT NS, 35S:HSFA1b NS vs. WT NS and 35S:HSFA1b NS vs. WT HS. Grey font indicates genes that showed high expression change but did not pass q-value < 0.05 threshold.
[truncated: 7,269 more rows]

## Sheet: Data S4
Data S4. Expression of all HSFA1b target gene in wild type HS compared to wild type NS in Groups I - III.
[truncated: 1,222 more rows]

[truncated: 6 more sheets: Data S5, Data S6, Data S7, Data S8, Data S9, Data S10]
