# Supplementary material for: Arabidopsis HEAT SHOCK TRANSCRIPTION FACTORA1b regulates multiple developmental genes under benign and stress conditions
Source: J Exp Bot. 2018 Apr 25;69(11):2847–62. doi: 10.1093/jxb/ery142 (PMC5961379; doi:10.1093/jxb/ery142)
Supplement: Supplementary Document [file ery142_suppl_supplementary_document.zip]

Archive with 1 entries (1 files):
- supplementary file S1.cys
